# Supplementary material for: Diversity of Trichoderma in the unexplored Bolivian Amazon region and their potential for coffee diseases control
Source: FEMS Microbiol Lett. 2025 Dec 22;373:fnaf142. doi: 10.1093/femsle/fnaf142 (PMC12776340; doi:10.1093/femsle/fnaf142)
Supplement: fnaf142_Supplemental_Files [file fnaf142_supplemental_files.zip › Supplementary_Table_1.xlsx]

## Sheet: Sheet1
	Supplementary table 1. Geographic location, altitude range, and sampling details of soil samples collected in Taipiplaya–Caranavi, Bolivia
	Sample sites/region	Altitude	Ecosystem	Number of sample	Total
	Colonia Barrio Nuevo/ Union broncisal	High (1580-1680 m)	Rhizosphere coffee	20	40
			Soil Fallow	10
			Soil Forest	10
	Tercera de Villa Victoria	Medium (1450 m)	Rhizosphere coffee	15	30
			Soil Forest	15
	Pacajes	Low (500 m)	Rhizosphere coffee	12	24
			Soil Fallow	12
	Notes:
	# Altitude ranges are expressed in meters above sea level (m a.s.l.).
	# 'Rhizosphere coffee' refers to soil samples collected from the rhizosphere of coffee plants.
	# ' Soil Fallow'refers to uncultivated or resting agricultural land where coffee was previously cultivated.
