# Supplementary material for: Diversity of Trichoderma in the unexplored Bolivian Amazon region and their potential for coffee diseases control
Source: FEMS Microbiol Lett. 2025 Dec 22;373:fnaf142. doi: 10.1093/femsle/fnaf142 (PMC12776340; doi:10.1093/femsle/fnaf142)
Supplement: fnaf142_Supplemental_Files [file fnaf142_supplemental_files.zip › Supplementary_Table_2.xlsx]

## Sheet: Hoja1
	Supplementary Table 2. Primers used for PCR amplification of the ITS, tef1, and rpb2 loci.
	Locus	Primer name	Sequence (5′ → 3′)	Reference / Notes
	ITS	ITS4	TCCTCCGCTTATTGATATGC	White et al., 1990
	ITS	ITS5	GGAAGTAAAAGTCGTAACAAGG	White et al., 1990
	tef1	EF1	ATGGGTAAGGA(A/G)GACAAGAC	O’Donnell et al., 1998
	tef1	EF2	GGA(G/A)GTACCAGT(G/C)ATCATGTT	O’Donnell et al., 1998
	rpb2	rpbF2	CGTGACCATTTGGAAAGAAGACG	Custom primer (this study)
	rpb2	rpbF3	CGGATCACTTCGGAAAGAAGACG	Custom primer (this study)
	rpb2	rpbF4	CGAGATCACTTCGGAAAGAAGACG	Custom primer (this study)
	rpb2	rpbF5	CGAGACCATTTGGAAAGAAGACG	Custom primer (this study)
	rpb2	rpbF6	CGTGACCATTTGGAAAGAAGACG	Custom primer (this study)
	rpb2	rpbF7	CGTGACCATTTGGAAAGAAGACG	Custom primer (this study)
	rpb2	rpbF8	CGGCACCATTTGGAAAGAAGACG	Custom primer (this study)
	rpb2	rpbR2	CCCATAGCTTGTTTACCATGGGC	Custom primer (this study)
	rpb2	rpbR3	CCCATAGCTTGTTTACCATGGGC	Custom primer (this study)
	rpb2	rpbR4	CCCATAGCTTGTTTACCATGGGC	Custom primer (this study)
	rpb2	rpbR5	CCCATAGCTTGTTTACCATGGGC	Custom primer (this study)
	rpb2	rpbR6	CCCATAGCTTGTTTACCATGGGC	Custom primer (this study)
	rpb2	rpbR7	CCCATAGCTTGTTTACCATGGGC	Custom primer (this study)
	ITS: internal transcribed spacer region of ribosomal DNA.
	tef1: translation elongation factor 1-alpha gene.
	rpb2: RNA polymerase II second largest subunit gene.
	Reference
	White TJ, Bruns T, Lee S, Taylor J. Amplification and direct sequencing of fungal ribosomal RNA genes for phylogenetics. PCR Protocols: A Guide to Methods and Applications. 1990;315–22. Academic Press.
	O’Donnell K, Kistler HC, Cigelnik E, Ploetz RC. Multiple evolutionary origins of the fungus causing Panama disease of banana: concordant evidence from nuclear and mitochondrial gene genealogies. Proc Natl Acad Sci USA. 1998;95:2044–9.
