# Supplementary material for: Diversity of Trichoderma in the unexplored Bolivian Amazon region and their potential for coffee diseases control
Source: FEMS Microbiol Lett. 2025 Dec 22;373:fnaf142. doi: 10.1093/femsle/fnaf142 (PMC12776340; doi:10.1093/femsle/fnaf142)
Supplement: fnaf142_Supplemental_Files [file fnaf142_supplemental_files.zip › Supplementary_Table_3.xlsx]

## Sheet: 485_strains
Supplementary Table 3: Colony growth rate, sporulation time, and macroscopic characteristics (texture and pigmentation) of Trichoderma isolates cultivated on potato dextrose agar (PDA) medium.
N	Code	Sample code collection	Ecosystem	Growth rate (mm/day)	Sporulation time(day)	Texture and appearance of mycelium			Pigmentation of the medium
						Compact	Cottony	Woolly	Yellow	Brown	No pigmentation
1	BT 47-1	BB3B	Soil Fallow	8.95	3	0	1	0	0	1	0
2	LT 80	BB3A	Soil Fallow	5.7	1	1	0	0	0	0	1
3	BT 57-2	BB2C	Soil Fallow	5.8	3	1	0	0	0	0	1
4	BT 71	BB3B	Soil Fallow	6.05	2	1	0	0	0	0	1
5	BT 100 -1	BB2C	Soil Fallow	6.3	2	1	0	0	0	0	1
6	BT 14-1	BB3A	Soil Fallow	8.95	3	1	0	0	1	0	0
7	BT 102	BB2B	Soil Fallow	11.45	2	0	1	0	1	0	0
8	BT 10-2	BB1B	Soil Fallow	15.45	2	0	1	0	1	0	0
9	BT 91	BB2B	Soil Fallow	12.15	3	0	1	0	0	0	1
10	BT 63	BB3B	Soil Fallow	17.65	2	0	1	0	0	0	1
11	BT 5-1	BB3A	Soil Fallow	18.95	2	1	0	0	1	0	0
12	BT 53-3	BB1B	Soil Fallow	12.6	2	1	0	0	0	0	1
13	BT 15-2	BB3A	Soil Fallow	12.75	2	1	0	0	0	0	1
14	BT 5-2	BB3A	Soil Fallow	14.65	3	1	0	0	0	0	1
15	BT 6	BB3A	Soil Fallow	17.4	2	1	0	0	0	0	1
16	BT 96-2	BB1B	Soil Fallow	17.75	2	1	0	0	0	0	1
17	BT 19-3	BB2B	Soil Fallow	19.05	2	1	0	0	0	0	1
18	BT 10	BB1B	Soil Fallow	20.3	4	0	1	0	0	1	0
19	BT 15	BB3A	Soil Fallow	20.2	2	0	1	0	0	0	1
20	BT 50	BB2B	Soil Fallow	23.25	3	0	1	0	0	0	1
21	BT 84-2	BB1B	Soil Fallow	24	4	0	1	0	0	0	1
22	BT 45	BB3B	Soil Fallow	26.9	2	0	1	0	0	0	1
23	BT 45-2	BB3B	Soil Fallow	26.9	2	0	1	0	0	0	1
24	BT 7	BB3A	Soil Fallow	26.95	2	0	1	0	0	0	1
25	BT 26-1	BB3A	Soil Fallow	27.4	2	0	1	0	0	0	1
26	BT 111	BB2B	Soil Fallow	28.9	4	0	1	0	0	0	1
27	BT 8	BB3B	Soil Fallow	30	2	0	1	0	0	0	1
28	BT 7-2	BB3A	Soil Fallow	21.3	3	1	0	0	0	0	1
29	BT 73	BB3B	Soil Fallow	23.75	3	1	0	0	0	0	1
30	BT 116-2	BB3A	Soil Fallow	23.85	4	1	0	0	0	0	1
31	BT 57-1	BB2C	Soil Fallow	26.65	2	1	0	0	0	0	1
32	BT 64	BB3A	Soil Fallow	28.2	2	1	0	0	0	0	1
33	BT 9	BB1B	Soil Fallow	29.3	4	1	0	0	0	0	1
34	BT 53	BB1B	Soil Fallow	30.7	2	0	1	0	1	0	0
35	BT 75	BB3A	Soil Fallow	30.5	2	0	1	0	0	0	1
36	BT 26-2	BB3A	Soil Fallow	31.2	3	0	1	0	0	0	1
37	BT 107	BB2B	Soil Fallow	32.95	4	0	1	0	0	0	1
38	BT 30-1	BB1C	Soil Fallow	33.9	4	0	1	0	0	0	1
39	BT 8-2	BB3B	Soil Fallow	34.1	2	0	1	0	0	0	1
40	BT 19-1	BB2B	Soil Fallow	35.95	2	0	0	1	0	0	1
41	BT 82-3	BB3A	Soil Fallow	37.4	1	0	0	1	0	0	1
42	BT 37-2	BB3B	Soil Fallow	30.3	4	1	0	0	0	0	1
43	BT 14	BB3A	Soil Fallow	31.2	2	1	0	0	0	0	1
44	BT 25	BB3A	Soil Fallow	33.9	2	1	0	0	0	0	1
45	BT 84	BB1B	Soil Fallow	34.3	2	1	0	0	0	0	1
46	BT 41	BB3B	Soil Fallow	34.85	3	1	0	0	0	0	1
47	BT 34	BB3A	Soil Fallow	36	4	1	0	0	0	0	1
48	BT 17-2	BB2B	Soil Fallow	36.85	5	1	0	0	0	0	1
49	BT 24-2	BB3A	Soil Fallow	37.1	4	1	0	0	0	0	1
50	BT 24-1	BB3A	Soil Fallow	37.45	6	1	0	0	0	0	1
51	BT 67-1	BB2B	Soil Fallow	38.55	2	1	0	0	0	0	1
52	BT 82-1	BB3A	Soil Fallow	34.85	1	1	0	0	0	1	0
53	BT 42	BB3B	Soil Fallow	44.65	2	0	1	0	0	0	1
54	BT 37-1	BB3B	Soil Fallow	41.15	4	0	1	0	0	0	1
55	BT 17-1	BB2B	Soil Fallow	41.35	2	0	1	0	0	0	1
56	BT 16-1	BB3A	Soil Fallow	41.35	3	0	0	1	0	0	1
57	BT 16-2	BB3A	Soil Fallow	41.35	3	0	0	1	0	0	1
58	BT 38	BB3B	Soil Fallow	44.9	4	1	0	0	0	1	0
59	BT 53-2	BB1B	Soil Fallow	41.7	2	1	0	0	0	1	0
60	BT 30-2	BB1C	Soil Fallow	69	2	1	0	0	0	1	0
61	BT 94	BB2B	Soil Fallow	40.85	3	1	0	0	0	0	1
62	BT 72	BB3A	Soil Fallow	42.1	1	1	0	0	0	0	1
63	BT 96	BB1B	Soil Fallow	43.45	3	1	0	0	0	0	1
64	BT 52	BB3B	Soil Fallow	44.85	3	1	0	0	0	0	1
65	BT 57	BB2C	Soil Fallow	46.25	3	1	0	0	0	0	1
66	BT 57-3	BB2C	Soil Fallow	46.25	3	1	0	0	0	0	1
67	BT 112	BB1A	Soil Fallow	46.5	2	1	0	0	0	0	1
68	BT 35	BB3A	Soil Fallow	49.05	3	1	0	0	0	0	1
69	BT 88-1	BB2A	Soil Fallow	52.55	3	1	0	0	0	0	1
70	BT 100-2	BB2C	Soil Fallow	54.65	3	1	0	0	0	0	1
71	BT 22-1	BB3B	Soil Fallow	62	2	1	0	0	0	0	1
72	BT 22	BB3B	Soil Fallow	40.4	4	1	0	0	0	0	1
73	LT 49	BC2A	Rhizosphere Coffee	9.05	4	0	1	0	0	0	1
74	LT 52-2	BC3A	Rhizosphere Coffee	15.65	2	0	1	0	0	0	1
75	LT 14	BC2B	Rhizosphere Coffee	17.1	2	0	1	0	0	0	1
76	LT 33	BC2A	Rhizosphere Coffee	17.5	3	0	1	0	0	0	1
77	BT 95	BC2B	Rhizosphere Coffee	17.65	2	0	1	0	0	0	1
78	LT 17	BC3B	Rhizosphere Coffee	19.95	4	0	1	0	0	0	1
79	BT 106	BC4B	Rhizosphere Coffee	10.5	4	1	0	0	0	0	1
80	LT 11	BC2B	Rhizosphere Coffee	11.15	2	1	0	0	0	0	1
81	LT 19-1	BC2B	Rhizosphere Coffee	12.15	3	1	0	0	0	0	1
82	BT 18-2	BC1B	Rhizosphere Coffee	12.65	9	1	0	0	0	0	1
83	BT 2-2	BC4A	Rhizosphere Coffee	13.167	1	1	0	0	0	0	1
84	LT 38-2	BC2B	Rhizosphere Coffee	13.55	3	1	0	0	0	0	1
85	BT 1-2	BC4A	Rhizosphere Coffee	14	4	1	0	0	0	0	1
86	LT 25	BC2B	Rhizosphere Coffee	15.4	3	1	0	0	0	0	1
87	LT 45	BC2B	Rhizosphere Coffee	15.4	3	1	0	0	0	0	1
88	LT 7	BC3B	Rhizosphere Coffee	15.65	2	1	0	0	0	0	1
89	BT 4-1	BC4A	Rhizosphere Coffee	16.4	3	1	0	0	0	0	1
90	BT 3	BC4A	Rhizosphere Coffee	17.35	3	1	0	0	0	0	1
91	BT 11	BC1A	Rhizosphere Coffee	18.6	3	1	0	0	0	0	1
92	BT 20	BC2A	Rhizosphere Coffee	18.6	2	1	0	0	0	0	1
93	BT 62-2	BC3B	Rhizosphere Coffee	17.3	5	1	0	0	0	1	0
94	BT 62-3	BC3B	Rhizosphere Coffee	17.3	5	1	0	0	0	1	0
95	BT 44	BC2B	Rhizosphere Coffee	19	3	1	0	0	0	1	0
96	BT 104	BC4B	Rhizosphere Coffee	24.55	2	0	1	0	1	0	0
97	LT 34	BC2A	Rhizosphere Coffee	20.8	3	0	1	0	0	0	1
98	LT 34-2	BC2A	Rhizosphere Coffee	20.8	3	0	1	0	0	0	1
99	LT 20-1	BC3A	Rhizosphere Coffee	21.6	4	0	1	0	0	0	1
100	BT 86	BC2C	Rhizosphere Coffee	21.85	4	0	1	0	0	0	1
101	BT 93	BC1C	Rhizosphere Coffee	22.05	3	0	1	0	0	0	1
102	LT 5	BC1A	Rhizosphere Coffee	24.3	3	0	1	0	0	0	1
103	BT 28-3	BC4B	Rhizosphere Coffee	24.3	2	0	1	0	0	0	1
104	BT 31	BC2A	Rhizosphere Coffee	26.2	6	0	1	0	0	0	1
105	LT 18	BC2A	Rhizosphere Coffee	26.55	3	0	1	0	0	0	1
106	BT 12-3	BC1A	Rhizosphere Coffee	27.5	3	0	1	0	0	0	1
107	BT 48-2	BC3A	Rhizosphere Coffee	27.8	2	0	1	0	0	0	1
108	LT 18-1	BC3B	Rhizosphere Coffee	28.7	2	0	1	0	0	0	1
109	BT 70-3	BC2A	Rhizosphere Coffee	27	2	0	0	1	0	0	1
110	LT 8-2	BC3B	Rhizosphere Coffee	21.1	2	1	0	0	0	1	0
111	LT 3-2	BC1A	Rhizosphere Coffee	21.1	2	1	0	0	0	1	0
112	LT 8-3	BC1A	Rhizosphere Coffee	21.1	2	1	0	0	0	1	0
113	LT 50	BC2A	Rhizosphere Coffee	21.1	2	1	0	0	0	1	0
114	LT 44-1	BC1C	Rhizosphere Coffee	29.55	3	1	0	0	0	1	0
115	LT 58	BC3A	Rhizosphere Coffee	22.3	2	1	0	0	0	1	0
116	BT 1-1	BC4A	Rhizosphere Coffee	21.167	2	1	0	0	0	0	1
117	LT 41	BC1C	Rhizosphere Coffee	21.25	4	1	0	0	0	0	1
118	LT 31	BC2B	Rhizosphere Coffee	22.4	3	1	0	0	0	0	1
119	BT 4-2	BC4A	Rhizosphere Coffee	22.45	2	1	0	0	0	0	1
120	BT 43-3	BC3B	Rhizosphere Coffee	22.9	3	1	0	0	0	0	1
121	LT 2-2	BC1A	Rhizosphere Coffee	22.95	3	1	0	0	0	0	1
122	BT 33-2	BC3A	Rhizosphere Coffee	23.05	4	1	0	0	0	0	1
123	BT 32-2	BC3A	Rhizosphere Coffee	23.85	4	1	0	0	0	0	1
124	LT 42	BC1C	Rhizosphere Coffee	24.05	4	1	0	0	0	0	1
125	BT 108	BC3A	Rhizosphere Coffee	24.2	2	1	0	0	0	0	1
126	LT 6	BC3B	Rhizosphere Coffee	24.25	3	1	0	0	0	0	1
127	BT 29	BC4B	Rhizosphere Coffee	24.75	2	1	0	0	0	0	1
128	BT 43-1	BC1C	Rhizosphere Coffee	24.75	4	1	0	0	0	0	1
129	BT 27	BC4B	Rhizosphere Coffee	25.25	2	1	0	0	0	0	1
130	BT 39-1	BC3A	Rhizosphere Coffee	25.3	4	1	0	0	0	0	1
131	LT 18-2	BC3B	Rhizosphere Coffee	25.45	2	1	0	0	0	0	1
132	LT 23	BC2B	Rhizosphere Coffee	25.5	2	1	0	0	0	0	1
133	BT 105	BC4B	Rhizosphere Coffee	25.6	3	1	0	0	0	0	1
134	LT 59-1	BC3A	Rhizosphere Coffee	26.1	2	1	0	0	0	0	1
135	LT 36	BC2C	Rhizosphere Coffee	27.1	2	1	0	0	0	0	1
136	BT 109	BC2C	Rhizosphere Coffee	27.25	2	1	0	0	0	0	1
137	BT 29-1	BC4B	Rhizosphere Coffee	28.15	4	1	0	0	0	0	1
138	LT 35-1	BC2C	Rhizosphere Coffee	28.25	2	1	0	0	0	0	1
139	LT 13-2	BC3B	Rhizosphere Coffee	28.5	2	1	0	0	0	0	1
140	BT 90	BC2C	Rhizosphere Coffee	29.45	3	1	0	0	0	0	1
141	BT 29-2	BC4B	Rhizosphere Coffee	30.05	3	1	0	0	0	0	1
142	LT 29	BC1B	Rhizosphere Coffee	30.3	4	0	1	0	0	1	0
143	BT 103	BC1B	Rhizosphere Coffee	30.45	2	0	1	0	0	0	1
144	LT 12	BC3B	Rhizosphere Coffee	30.6	2	0	1	0	0	0	1
145	BT 28	BC4B	Rhizosphere Coffee	30.6	2	0	1	0	0	0	1
146	BT 28-1	BC4B	Rhizosphere Coffee	31	2	0	1	0	0	0	1
147	BT 28-2	BC4B	Rhizosphere Coffee	31	2	0	1	0	0	0	1
148	BT 13	BC2A	Rhizosphere Coffee	32.2	1	0	1	0	0	0	1
149	BT 105-2	BC4B	Rhizosphere Coffee	32.65	4	0	1	0	0	0	1
150	LT 9	BC3B	Rhizosphere Coffee	32.7	2	0	1	0	0	0	1
151	BT 92	BC2A	Rhizosphere Coffee	33.4	2	0	1	0	0	0	1
152	LT 26-2	BC3A	Rhizosphere Coffee	33.75	2	0	1	0	0	0	1
153	LT 15	BC2B	Rhizosphere Coffee	33.85	2	0	1	0	0	0	1
154	BT 97	BC4B	Rhizosphere Coffee	34.25	4	0	1	0	0	0	1
155	BT 12	BC1A	Rhizosphere Coffee	34.3	2	0	1	0	0	0	1
156	BT 106-2	BC4B	Rhizosphere Coffee	37.65	2	0	1	0	0	0	1
157	BT 85-2	BC4B	Rhizosphere Coffee	38.4	2	0	1	0	0	0	1
158	BT 85-3	BC4B	Rhizosphere Coffee	38.4	2	0	1	0	0	0	1
159	BT 61	BC3B	Rhizosphere Coffee	35.2	1	0	0	1	0	0	1
160	LT 21	BC2B	Rhizosphere Coffee	36.05	4	0	0	1	0	0	1
161	BT 81	BC3A	Rhizosphere Coffee	37.35	1	0	0	1	0	0	1
162	BT 80-1	BC3A	Rhizosphere Coffee	38.7	2	0	0	1	0	0	1
163	BT 60-2	BC3B	Rhizosphere Coffee	39.35	10	0	0	1	0	0	1
164	BT 54-1	BC2C	Rhizosphere Coffee	39	1	0	0	1	1	0	0
165	BT 69	BC3A	Rhizosphere Coffee	36.35	2	0	0	1	1	0	0
166	LT 55	BC3A	Rhizosphere Coffee	30.35	2	1	0	0	1	0	0
167	LT 30	BC3A	Rhizosphere Coffee	31.95	3	1	0	0	1	0	0
168	LT 8	BC3B	Rhizosphere Coffee	34.45	3	1	0	0	1	0	0
169	LT 53	BC3B	Rhizosphere Coffee	37.55	2	1	0	0	1	0	0
170	LT 48-1	BC3C	Rhizosphere Coffee	31.35	3	1	0	0	0	1	0
171	LT 24	BC2B	Rhizosphere Coffee	31	3	1	0	0	0	0	1
172	BT 28-4	BC4B	Rhizosphere Coffee	31	3	1	0	0	0	0	1
173	BT 40-4	BC3A	Rhizosphere Coffee	31.15	4	1	0	0	0	0	1
174	BT 87	BC3A	Rhizosphere Coffee	31.35	2	1	0	0	0	0	1
175	BT 89	BC3A	Rhizosphere Coffee	31.4	2	1	0	0	0	0	1
176	BT 18-4	BC1B	Rhizosphere Coffee	32.05	2	1	0	0	0	0	1
177	BT 33-1	BC3A	Rhizosphere Coffee	32.9	3	1	0	0	0	0	1
178	LT 43	BC1C	Rhizosphere Coffee	33.05	4	1	0	0	0	0	1
179	BT 18-3	BC1B	Rhizosphere Coffee	33.45	2	1	0	0	0	0	1
180	LT 22	BC2B	Rhizosphere Coffee	34.2	3	1	0	0	0	0	1
181	LT 57	BC3A	Rhizosphere Coffee	34.45	2	1	0	0	0	0	1
182	BT 98	BC1B	Rhizosphere Coffee	34.45	2	1	0	0	0	0	1
183	LT 13-1	BC3B	Rhizosphere Coffee	34.6	2	1	0	0	0	0	1
184	LT 28	BC3C	Rhizosphere Coffee	36.35	2	1	0	0	0	0	1
185	BT 18-1	BC1B	Rhizosphere Coffee	36.55	2	1	0	0	0	0	1
186	BT 58	BC1B	Rhizosphere Coffee	39.25	1	1	0	0	0	0	1
187	BT 40-1	BC3A	Rhizosphere Coffee	39.4	4	1	0	0	0	0	1
188	BT 2-3	BC4A	Rhizosphere Coffee	39.6	1	1	0	0	0	0	1
189	BT 62-1	BC3B	Rhizosphere Coffee	41.1	4	0	1	0	0	0	1
190	BT 99	BC4A	Rhizosphere Coffee	41.35	3	0	1	0	0	0	1
191	BT 104-2	BC4B	Rhizosphere Coffee	42.6	3	0	1	0	0	0	1
192	BT 79	BC2A	Rhizosphere Coffee	44.5	3	0	1	0	0	0	1
193	BT 54-2	BC3B	Rhizosphere Coffee	52.2	3	0	1	0	0	0	1
194	BT 51-1	BC3B	Rhizosphere Coffee	53.25	2	0	1	0	0	0	1
195	BT 46	BC3A	Rhizosphere Coffee	55.35	2	0	1	0	0	0	1
196	BT 80-2	BC3A	Rhizosphere Coffee	42	1	0	0	1	1	0	0
197	BT 65-3	BC1B	Rhizosphere Coffee	44.15	2	0	0	1	0	0	1
198	BT 55	BC3B	Rhizosphere Coffee	66.9	1	0	0	1	0	0	1
199	BT 31-2	BC2A	Rhizosphere Coffee	40.5	1	1	0	0	0	0	1
200	BT 40-2	BC3A	Rhizosphere Coffee	40.55	2	1	0	0	0	0	1
201	BT 69-2	BC3A	Rhizosphere Coffee	41.55	2	1	0	0	0	0	1
202	BT 74	BC3B	Rhizosphere Coffee	43.45	3	1	0	0	0	0	1
203	BT 77	BC1B	Rhizosphere Coffee	43.8	2	1	0	0	0	0	1
204	BT 21	BC2A	Rhizosphere Coffee	44.15	2	1	0	0	0	0	1
205	BT 59	BC1B	Rhizosphere Coffee	44.85	2	1	0	0	0	0	1
206	BT 40-3	BC3A	Rhizosphere Coffee	45.8	4	1	0	0	0	0	1
207	BT 36-2	BC1C	Rhizosphere Coffee	48.7	2	1	0	0	0	0	1
208	BT 101	BC2A	Rhizosphere Coffee	49.45	2	1	0	0	0	0	1
209	BT 12-2	BC1A	Rhizosphere Coffee	50.45	2	1	0	0	0	0	1
210	BT 68	BC3A	Rhizosphere Coffee	50.8	2	1	0	0	0	0	1
211	LT 40	BC3B	Rhizosphere Coffee	43.5	3	1	0	0	0	0	1
212	BT 51	BC3B	Rhizosphere Coffee	40.85	1	1	0	0	1	0	0
213	LT 60	BC2A	Rhizosphere Coffee	46.6	4	1	0	0	0	1	0
214	MT 4	MM4A	Soil Forest	4.65	4	1	0	0	0	0	1
215	MT 54	MM5A	Soil Forest	10.95	3	1	0	0	1	0	0
216	MT 12-2	MM2A	Soil Forest	15.75	5	0	1	0	0	0	1
217	MT 3-2	MM3A	Soil Forest	17.7	2	0	0	1	0	0	1
218	MT 11	MM2B	Soil Forest	22.15	3	1	0	0	0	0	1
219	MT 23	MM2C	Soil Forest	26.1	3	1	0	0	0	0	1
220	MT 7	MM5C	Soil Forest	27.65	4	1	0	0	0	0	1
221	MT 22	MM4A	Soil Forest	27.65	4	1	0	0	0	0	1
222	MT 24	MM2A	Soil Forest	29.5	3	1	0	0	0	0	1
223	MT 24-1	MM2A	Soil Forest	29.5	3	1	0	0	0	0	1
224	MT 16	MM2A	Soil Forest	26.65	4	0	1	0	0	0	1
225	MT 3-1	MM3A	Soil Forest	29.05	3	0	1	0	0	0	1
226	MT 52	MM5A	Soil Forest	36.8	3	1	0	0	0	0	1
227	MT 52-1	MM5A	Soil Forest	36.8	3	1	0	0	0	0	1
228	MT 12	MM2A	Soil Forest	36.9	5	1	0	0	0	0	1
229	MT 51	MM5C	Soil Forest	37.5	3	1	0	0	0	0	1
230	MT 31	MC4A	Rhizosphere Coffee	5.7	1	1	0	0	0	0	1
231	HT 23	MC1A	Rhizosphere Coffee	16.05	3	1	0	0	0	1	0
232	HT 4	MC3B	Rhizosphere Coffee	19	3	1	0	0	0	1	0
233	HT 14	MC4B	Rhizosphere Coffee	14.4	3	1	0	0	0	0	1
234	MT 1	MC2B	Rhizosphere Coffee	15.6	4	1	0	0	0	0	1
235	MT 48	MC1B	Rhizosphere Coffee	15.6	4	1	0	0	0	0	1
236	MT 28-2	MC4B	Rhizosphere Coffee	15.8	4	1	0	0	0	0	1
237	HT 26	MC2C	Rhizosphere Coffee	18.6	2	1	0	0	0	0	1
238	HT 12-2	MC2C	Rhizosphere Coffee	18.6	2	1	0	0	0	0	1
239	HT 39	MC1C	Rhizosphere Coffee	18.6	2	1	0	0	0	0	1
240	HT 37-1	MC2B	Rhizosphere Coffee	18.6	2	1	0	0	0	0	1
241	MT 6-2	MC2A	Rhizosphere Coffee	19.1	5	1	0	0	0	0	1
242	MT 19	MC3A	Rhizosphere Coffee	17.35	1	0	0	1	0	0	1
243	HT 21	MC4B	Rhizosphere Coffee	17.7	2	0	0	1	0	0	1
244	HT 25	MC1A	Rhizosphere Coffee	17.65	2	0	1	0	0	0	1
245	MT 33	MC4A	Rhizosphere Coffee	17.65	2	0	1	0	0	0	1
246	MT 49	MC4A	Rhizosphere Coffee	19.25	5	0	1	0	0	0	1
247	MT 14	MC3B	Rhizosphere Coffee	21.4	3	0	0	1	0	0	1
248	HT 18	MC3A	Rhizosphere Coffee	22.3	2	0	0	1	1	0	0
249	HT 8	MC2A	Rhizosphere Coffee	24.6	3	0	1	0	0	1	0
250	HT 34	MC2A	Rhizosphere Coffee	23.35	4	0	1	0	0	0	1
251	HT 31	MC1B	Rhizosphere Coffee	25.45	4	0	1	0	0	0	1
252	HT 44	MC3B	Rhizosphere Coffee	25.65	2	0	1	0	0	0	1
253	HT 37-2	MC2B	Rhizosphere Coffee	25.65	2	0	1	0	0	0	1
254	MT 62-2	MC1A	Rhizosphere Coffee	28.7	4	0	1	0	0	0	1
255	HT 35	MC2B	Rhizosphere Coffee	20.9	3	1	0	0	0	0	1
256	MT 25-1	MC4B	Rhizosphere Coffee	21.6	3	1	0	0	0	0	1
257	MT 6-1	MC2A	Rhizosphere Coffee	21.65	5	1	0	0	0	0	1
258	MT 8	MC2B	Rhizosphere Coffee	22.1	5	1	0	0	0	0	1
259	HT 22	MC4B	Rhizosphere Coffee	22.2	2	1	0	0	0	0	1
260	MT 15-2	MC4B	Rhizosphere Coffee	22.35	6	1	0	0	0	0	1
261	MT 18	MC1A	Rhizosphere Coffee	23.05	2	1	0	0	0	0	1
262	MT 50-2	MC4A	Rhizosphere Coffee	23.2	2	1	0	0	0	0	1
263	MT 2	MC4B	Rhizosphere Coffee	23.55	5	1	0	0	0	0	1
264	HT 30	MC4A	Rhizosphere Coffee	23.55	5	1	0	0	0	0	1
265	HT 11-2	MC1B	Rhizosphere Coffee	23.75	3	1	0	0	0	0	1
266	MT 15-1	MC4B	Rhizosphere Coffee	24.45	5	1	0	0	0	0	1
267	MT 39	MC3B	Rhizosphere Coffee	24.85	4	1	0	0	0	0	1
268	MT 47	MC1B	Rhizosphere Coffee	25.9	3	1	0	0	0	0	1
269	MT 40-1	MC3B	Rhizosphere Coffee	26.05	4	1	0	0	0	0	1
270	HT 16	MC4A	Rhizosphere Coffee	26.55	4	1	0	0	0	0	1
271	MT 28-1	MC4B	Rhizosphere Coffee	27.6	4	1	0	0	0	0	1
272	HT 10-2	MC1C	Rhizosphere Coffee	28	3	1	0	0	0	0	1
273	HT 36	MC2B	Rhizosphere Coffee	28	3	1	0	0	0	0	1
274	MT 27	MC4B	Rhizosphere Coffee	27.45	4	1	0	0	1	0	0
275	HT 7-1	MC3A	Rhizosphere Coffee	32.8	5	0	1	0	0	0	1
276	HT 33	MC2C	Rhizosphere Coffee	33.6	4	0	1	0	0	0	1
277	MT 42-2	MC3B	Rhizosphere Coffee	34.1	6	0	1	0	0	0	1
278	HT 10	MC1C	Rhizosphere Coffee	34.9	4	0	1	0	0	0	1
279	HT 1	MC2B	Rhizosphere Coffee	35.6	4	0	1	0	0	0	1
280	HT 6	MC3B	Rhizosphere Coffee	35.8	4	0	1	0	0	0	1
281	HT 15	MC4A	Rhizosphere Coffee	39.65	4	0	1	0	0	0	1
282	HT 38	MC2B	Rhizosphere Coffee	35.95	2	0	1	0	0	1	0
283	MT 35-2	MC4A	Rhizosphere Coffee	38.9	2	0	0	1	0	0	1
284	MT 50-1	MC4A	Rhizosphere Coffee	30.25	6	1	0	0	0	0	1
285	MT 43	MC3B	Rhizosphere Coffee	30.55	4	1	0	0	0	0	1
286	MT 38-1	MC4B	Rhizosphere Coffee	30.65	3	1	0	0	0	0	1
287	HT 28	MC2C	Rhizosphere Coffee	31.2	4	1	0	0	0	0	1
288	MT 32	MC4A	Rhizosphere Coffee	32.8	5	1	0	0	0	0	1
289	MT 30	MC4A	Rhizosphere Coffee	34.25	4	1	0	0	0	0	1
290	HT 20	MC4B	Rhizosphere Coffee	36.05	2	1	0	0	0	0	1
291	HT 27-3	MC2C	Rhizosphere Coffee	38	4	1	0	0	0	0	1
292	MT 45	MC1B	Rhizosphere Coffee	38.55	4	1	0	0	0	0	1
293	HT 27-2	MC2C	Rhizosphere Coffee	31.35	3	1	0	0	0	1	0
294	MT 25-2	MC4B	Rhizosphere Coffee	35.85	2	1	0	0	1	0	0
295	MT 29	MC4B	Rhizosphere Coffee	40.3	7	0	1	0	0	0	1
296	MT 10	MC4B	Rhizosphere Coffee	43.2	2	0	1	0	0	0	1
297	HT 3	MC3B	Rhizosphere Coffee	48	2	0	1	0	0	0	1
298	HT 17	MC3A	Rhizosphere Coffee	40.05	2	1	0	0	0	0	1
299	MT 35-1	MC4A	Rhizosphere Coffee	42.05	2	1	0	0	0	0	1
300	MT 46	MC1B	Rhizosphere Coffee	46.25	3	1	0	0	0	0	1
301	MT 27-2	MC4B	Rhizosphere Coffee	53.95	5	1	0	0	0	0	1
302	MT 41	MC3B	Rhizosphere Coffee	46.6	4	1	0	0	0	1	0
303	MT 17	MC3A	Rhizosphere Coffee	48.35	1	1	0	0	1	0	0
304	AT 4	AB1A	Soil Fallow	5.6	4	1	0	0	0	0	1
305	AT 4-1	AB1A	Soil Fallow	5.6	4	1	0	0	0	0	1
306	AT 3	AB1A	Soil Fallow	12	3	1	0	0	0	0	1
307	AT 2-2	AB1A	Soil Fallow	14.1	4	1	0	0	0	0	1
308	AT 3-2	AB1A	Soil Fallow	14.55	3	1	0	0	0	0	1
309	AT 97	AB3C	Soil Fallow	15.95	4	1	0	0	0	0	1
310	AT 84-2	AB2B	Soil Fallow	18.35	2	1	0	0	0	0	1
311	AT 4-3	AB1A	Soil Fallow	19.75	2	1	0	0	0	0	1
312	AT 14-2	AB2A	Soil Fallow	15.35	6	1	0	0	1	0	0
313	AT 4-2	AB1A	Soil Fallow	19.55	1	1	0	0	1	0	0
314	AT 79-2	AB3C	Soil Fallow	13.5	4	0	1	0	0	0	1
315	AT 28-2	AB2A	Soil Fallow	21.4	2	1	0	0	0	0	1
316	AT 29-2	AB1A	Soil Fallow	24.65	2	1	0	0	1	0	0
317	AT 14-1	AB2A	Soil Fallow	32.7	2	0	1	0	0	0	1
318	AT 88	AB2B	Soil Fallow	33.9	1	0	1	0	0	0	1
319	AT 15	AB2A	Soil Fallow	39.9	3	0	1	0	0	0	1
320	AT 108	AB3B	Soil Fallow	36.35	4	0	1	0	1	0	0
321	AT 59	AB1A	Soil Fallow	37.6	1	0	0	1	0	0	1
322	AT 21	AB1A	Soil Fallow	33.55	2	1	0	0	0	0	1
323	AT 11-2	AB1A	Soil Fallow	39.1	2	1	0	0	0	0	1
324	AT 28-1	AB2A	Soil Fallow	37.55	2	1	0	0	1	0	0
325	AT 29-1	AB1A	Soil Fallow	43.45	4	0	1	0	1	0	0
326	AT 67	AB3B	Soil Fallow	44.5	2	1	0	0	1	0	0
327	AT 44	AM3C	Soil Forest	9.8	3	1	0	0	0	0	1
328	AT 64	AM2C	Soil Forest	12.6	4	1	0	0	0	0	1
329	AT 53	AM3A	Soil Forest	12.55	2	1	0	0	1	0	0
330	AT 96	AM2C	Soil Forest	17.75	3	1	0	0	0	1	0
331	AT 106	AM2C	Soil Forest	28.7	4	0	1	0	0	0	1
332	AT 45	AM3C	Soil Forest	25.45	5	0	1	0	0	0	1
333	AT 65-2	AM2C	Soil Forest	23.4	3	1	0	0	0	0	1
334	AT 43	AM3C	Soil Forest	27.25	2	1	0	0	0	0	1
335	AT 51	AM3A	Soil Forest	27.6	3	1	0	0	0	0	1
336	AT 94	AM2C	Soil Forest	26.75	2	1	0	0	1	0	0
337	AT 62	AM2C	Soil Forest	21.9	3	1	0	0	0	1	0
338	AT 95	AM2C	Soil Forest	31.6	2	1	0	0	0	0	1
339	AT 107	AM2C	Soil Forest	31.7	3	1	0	0	0	0	1
340	AT 56	AM3A	Soil Forest	32.45	2	0	0	1	0	0	1
341	AT 104	AM2C	Soil Forest	40.35	2	0	1	0	0	0	1
342	AT 104-1	AM2C	Soil Forest	40.35	2	0	1	0	0	0	1
343	AT 55	AM3A	Soil Forest	41.35	3	0	0	1	0	0	1
344	ST 5	AC6B	Rhizosphere Coffee	3.8	3	1	0	0	0	1	0
345	AT 1-1	AC10C	Rhizosphere Coffee	8.4	2	0	1	0	0	0	1
346	AT 1-2	AC10C	Rhizosphere Coffee	9.8	2	0	1	0	0	0	1
347	AT 7-2	AC10C	Rhizosphere Coffee	14.95	4	0	1	0	0	0	1
348	ST 43-1	AC10C	Rhizosphere Coffee	16.75	4	0	1	0	0	0	1
349	ST 49	AC4A	Rhizosphere Coffee	18.95	3	0	1	0	0	0	1
350	ST 49-2	AC4A	Rhizosphere Coffee	18.95	3	0	1	0	0	0	1
351	ST 18-2	AC2B	Rhizosphere Coffee	19.05	3	0	1	0	0	0	1
352	ST 59	AC1A	Rhizosphere Coffee	19.15	4	0	1	0	0	0	1
353	AT 39-2	AC10A	Rhizosphere Coffee	19.45	4	0	1	0	0	0	1
354	ST 44-2	AC10B	Rhizosphere Coffee	19.75	3	0	1	0	0	0	1
355	AT 8	AC10C	Rhizosphere Coffee	10.65	3	1	0	0	0	0	1
356	AT 30-1	AC5A	Rhizosphere Coffee	11.6	3	1	0	0	0	0	1
357	ST 20-2	AC2C	Rhizosphere Coffee	12.3	3	1	0	0	0	0	1
358	AT 54-2	AC10B	Rhizosphere Coffee	13.05	2	1	0	0	0	0	1
359	AT 20-2	AC2C	Rhizosphere Coffee	15.9	6	1	0	0	0	0	1
360	ST 34	AC9A	Rhizosphere Coffee	16.2	3	1	0	0	0	0	1
361	AT 22-1	AC4A	Rhizosphere Coffee	16.6	2	1	0	0	0	0	1
362	ST 10	AC9C	Rhizosphere Coffee	16.7	1	1	0	0	0	0	1
363	AT 85	AC7B	Rhizosphere Coffee	16.7	3	1	0	0	0	0	1
364	AT 90	AC7B	Rhizosphere Coffee	16.8	3	1	0	0	0	0	1
365	ST 46	AC10A	Rhizosphere Coffee	17.05	4	1	0	0	0	0	1
366	AT 68	AC7C	Rhizosphere Coffee	17.75	2	1	0	0	0	0	1
367	AT 61	AC7B	Rhizosphere Coffee	18.15	2	1	0	0	0	0	1
368	AT 22-2	AC4A	Rhizosphere Coffee	18.75	4	1	0	0	0	0	1
369	ST 41	AC4B	Rhizosphere Coffee	18.9	3	1	0	0	0	0	1
370	AT 24-2	AC9C	Rhizosphere Coffee	19.65	2	1	0	0	0	0	1
371	ST 46-2	AC10A	Rhizosphere Coffee	19.65	2	1	0	0	0	0	1
372	AT 99	AC10B	Rhizosphere Coffee	14.7	3	1	0	0	0	1	0
373	AT 76-1	AC7B	Rhizosphere Coffee	15.35	3	1	0	0	1	0	0
374	AT 18-1	AC10B	Rhizosphere Coffee	17.4	2	1	0	0	1	0	0
375	ST 23	AC1C	Rhizosphere Coffee	20.1	3	0	1	0	0	0	1
376	ST 23-2	AC1C	Rhizosphere Coffee	20.1	3	0	1	0	0	0	1
377	ST 55	AC7B	Rhizosphere Coffee	20.9	3	0	1	0	0	0	1
378	ST 48	AC7A	Rhizosphere Coffee	22.1	4	0	1	0	0	0	1
379	ST 9	AC2A	Rhizosphere Coffee	22.3	3	0	1	0	0	0	1
380	AT 16	AC7C	Rhizosphere Coffee	23.45	2	0	1	0	0	0	1
381	AT 98	AC10B	Rhizosphere Coffee	24.3	3	0	1	0	0	0	1
382	ST 15	AC2C	Rhizosphere Coffee	25.4	3	0	1	0	0	0	1
383	AT 81	AC2B	Rhizosphere Coffee	25.9	3	0	1	0	0	0	1
384	AT 42-2	AC3A	Rhizosphere Coffee	25.9	3	0	1	0	0	0	1
385	AT 70	AC7B	Rhizosphere Coffee	25.95	2	0	1	0	0	0	1
386	AT 6-6	AC10A	Rhizosphere Coffee	25.95	2	0	1	0	0	0	1
387	ST 33	AC5B	Rhizosphere Coffee	29.4	4	0	1	0	0	0	1
388	AT 69	AC7B	Rhizosphere Coffee	29.5	4	0	1	0	0	0	1
389	AT 83	AC2B	Rhizosphere Coffee	23.25	3	0	1	0	0	1	0
390	ST 47	AC7A	Rhizosphere Coffee	25	2	0	1	0	0	1	0
391	AT 10-2	AC1C	Rhizosphere Coffee	24.15	2	0	0	1	0	0	1
392	AT 12-1	AC1C	Rhizosphere Coffee	24.45	2	0	0	1	0	0	1
393	AT 27-2	AC4A	Rhizosphere Coffee	27.9	2	0	0	1	0	0	1
394	AT 33	AC5A	Rhizosphere Coffee	28	2	0	0	1	0	0	1
395	AT 74	AC7B	Rhizosphere Coffee	29.15	2	0	0	1	0	0	1
396	ST 30-2	AC5B	Rhizosphere Coffee	26.85	2	0	0	1	1	0	0
397	ATB-1B	AC10B	Rhizosphere Coffee	26.85	2	0	0	1	1	0	0
398	ST 39	AC8B	Rhizosphere Coffee	24.55	2	0	0	1	0	1	0
399	ST 17	AC2C	Rhizosphere Coffee	20.4	3	1	0	0	0	1	0
400	AT 54-3	AC10B	Rhizosphere Coffee	21	3	1	0	0	0	1	0
401	AT 54	AC10B	Rhizosphere Coffee	21	3	1	0	0	0	1	0
402	AT 86	AC7B	Rhizosphere Coffee	24.65	2	1	0	0	1	0	0
403	AT 78	AC7B	Rhizosphere Coffee	22.1	2	1	0	0	0	0	1
404	AT 8-2	AC10C	Rhizosphere Coffee	23.2	3	1	0	0	0	0	1
405	ST 37	AC8B	Rhizosphere Coffee	23.75	2	1	0	0	0	0	1
406	ST 18-3	AC2B	Rhizosphere Coffee	23.9	4	1	0	0	0	0	1
407	AT 7	AC10C	Rhizosphere Coffee	24.15	5	1	0	0	0	0	1
408	AT 17-2	AC7C	Rhizosphere Coffee	24.45	2	1	0	0	0	0	1
409	AT 32-2	AC4A	Rhizosphere Coffee	24.75	6	1	0	0	0	0	1
410	AT 12-2	AC1C	Rhizosphere Coffee	25.5	1	1	0	0	0	0	1
411	AT 72	AC7C	Rhizosphere Coffee	25.5	3	1	0	0	0	0	1
412	AT 69-2	AC7B	Rhizosphere Coffee	25.6	3	1	0	0	0	0	1
413	AT 39-1	AC10A	Rhizosphere Coffee	25.85	5	1	0	0	0	0	1
414	AT 13	AC1C	Rhizosphere Coffee	26.65	2	1	0	0	0	0	1
415	ST 13-2	AC2C	Rhizosphere Coffee	26.8	4	1	0	0	0	0	1
416	AT 89	AC7B	Rhizosphere Coffee	27.25	2	1	0	0	0	0	1
417	ST 12	AC1B	Rhizosphere Coffee	27.45	4	1	0	0	0	0	1
418	ST 16-2	AC3C	Rhizosphere Coffee	27.5	3	1	0	0	0	0	1
419	AT 25-1	AC9C	Rhizosphere Coffee	27.55	2	1	0	0	0	0	1
420	AT 110	AC7B	Rhizosphere Coffee	27.8	3	1	0	0	0	0	1
421	AT 17-1	AC7C	Rhizosphere Coffee	28	1	1	0	0	0	0	1
422	AT 40-1	AC5A	Rhizosphere Coffee	28.05	2	1	0	0	0	0	1
423	AT 9-2	AC10C	Rhizosphere Coffee	28.15	5	1	0	0	0	0	1
424	ST 7-2	AC5A	Rhizosphere Coffee	28.4	2	1	0	0	0	0	1
425	AT 25-2	AC9C	Rhizosphere Coffee	28.45	2	1	0	0	0	0	1
426	AT 19-2	AC2C	Rhizosphere Coffee	28.7	2	1	0	0	0	0	1
427	AT 19	AC2C	Rhizosphere Coffee	28.7	2	1	0	0	0	0	1
428	ST 61	AC9C	Rhizosphere Coffee	28.95	3	1	0	0	0	0	1
429	AT 47	AC8C	Rhizosphere Coffee	29.7	4	1	0	0	0	0	1
430	AT 5	AC7C	Rhizosphere Coffee	29.8	3	1	0	0	0	0	1
431	ST 8-2	AC1C	Rhizosphere Coffee	30.25	3	0	1	0	0	1	0
432	ST 8	AC1C	Rhizosphere Coffee	30.25	3	0	1	0	0	1	0
433	ST 11	AC5C	Rhizosphere Coffee	31.5	3	0	1	0	0	1	0
434	AT 42	AC3A	Rhizosphere Coffee	30.5	2	0	1	0	0	0	1
435	AT 40-2	AC5A	Rhizosphere Coffee	30.6	2	0	1	0	0	0	1
436	AT 35	AC10A	Rhizosphere Coffee	30.85	4	0	1	0	0	0	1
437	AT 5-2	AC7C	Rhizosphere Coffee	31.65	2	0	1	0	0	0	1
438	AT 73-1	AC7B	Rhizosphere Coffee	32.45	1	0	1	0	0	0	1
439	ST 21	AC1C	Rhizosphere Coffee	33.6	4	0	1	0	0	0	1
440	AT 20-1	AC2C	Rhizosphere Coffee	34.65	2	0	1	0	0	0	1
441	AT 5-1	AC7C	Rhizosphere Coffee	35.4	3	0	1	0	0	0	1
442	ST 36	AC9A	Rhizosphere Coffee	36.45	2	0	1	0	0	0	1
443	ST 1	AC3A	Rhizosphere Coffee	37.75	2	0	1	0	0	0	1
444	AT 9-1	AC10C	Rhizosphere Coffee	34	3	0	0	1	0	0	1
445	ST 38	AC8B	Rhizosphere Coffee	36.5	4	0	0	1	0	0	1
446	AT 10-1	AC1C	Rhizosphere Coffee	36.75	2	0	0	1	0	0	1
447	ST 56	AC7B	Rhizosphere Coffee	38.56	2	0	0	1	0	0	1
448	AT 58-1	AC10B	Rhizosphere Coffee	39.25	2	0	0	1	1	0	0
449	ST 27	AC9A	Rhizosphere Coffee	35.05	1	0	0	1	1	0	0
450	AT 23-2	AC9C	Rhizosphere Coffee	31	2	1	0	0	1	0	0
451	ST 6	AC6B	Rhizosphere Coffee	31	2	1	0	0	1	0	0
452	ST 29	AC5B	Rhizosphere Coffee	32.25	2	1	0	0	1	0	0
453	AT 26-1	AC4A	Rhizosphere Coffee	37.45	2	1	0	0	1	0	0
454	AT 26-2	AC4A	Rhizosphere Coffee	37.45	2	1	0	0	1	0	0
455	ST 45	AC10A	Rhizosphere Coffee	32.2	2	1	0	0	0	1	0
456	AT 54-1	AC10B	Rhizosphere Coffee	34.45	2	1	0	0	0	1	0
457	AT 87	AC7C	Rhizosphere Coffee	37.45	2	1	0	0	0	1	0
458	AT 71	AC7C	Rhizosphere Coffee	30.7	4	1	0	0	0	0	1
459	ST 2-2	AC9C	Rhizosphere Coffee	30.95	2	1	0	0	0	0	1
460	AT 77	AC7B	Rhizosphere Coffee	32.9	3	1	0	0	0	0	1
461	AT 102	AC7C	Rhizosphere Coffee	32.95	2	1	0	0	0	0	1
462	AT 38-2	AC10A	Rhizosphere Coffee	33.3	4	1	0	0	0	0	1
463	AT 103	AC10B	Rhizosphere Coffee	33.35	2	1	0	0	0	0	1
464	ST 12-3	AC1B	Rhizosphere Coffee	33.5	4	1	0	0	0	0	1
465	AT 24-1	AC9C	Rhizosphere Coffee	34.15	2	1	0	0	0	0	1
466	AT 24-3	AC9C	Rhizosphere Coffee	34.15	2	1	0	0	0	0	1
467	ST 25	AC1A	Rhizosphere Coffee	35.4	3	1	0	0	0	0	1
468	ST 3	AC9C	Rhizosphere Coffee	37.5	4	1	0	0	0	0	1
469	AT 58-2	AC10B	Rhizosphere Coffee	37.5	2	1	0	0	0	0	1
470	AT 37	AC10A	Rhizosphere Coffee	38	4	1	0	0	0	0	1
471	AT 93	AC7B	Rhizosphere Coffee	39.25	2	1	0	0	0	0	1
472	ST 14	AC2A	Rhizosphere Coffee	41.35	3	0	0	1	0	0	1
473	ST 40	AC4B	Rhizosphere Coffee	41.35	3	0	0	1	0	0	1
474	ST 57	AC1A	Rhizosphere Coffee	41.45	3	1	0	0	0	0	1
475	ST 24	AC5A	Rhizosphere Coffee	42.6	2	1	0	0	0	0	1
476	AT 36	AC10A	Rhizosphere Coffee	43.1	4	1	0	0	0	0	1
477	AT 39-3	AC10A	Rhizosphere Coffee	47	2	1	0	0	0	0	1
478	AT 23-1	AC9C	Rhizosphere Coffee	48.7	2	1	0	0	0	0	1
479	AT 6-1	AC10A	Rhizosphere Coffee	49.05	3	1	0	0	0	0	1
480	AT 6-2	AC10A	Rhizosphere Coffee	49.05	3	1	0	0	0	0	1
481	AT 48	AC8C	Rhizosphere Coffee	49.3	3	1	0	0	0	0	1
482	AT 30-2	AC5A	Rhizosphere Coffee	40.25	5	1	0	0	0	0	1
483	AT 6-3	AC10A	Rhizosphere Coffee	41.6	3	1	0	0	1	0	0
484	ST 51	AC4A	Rhizosphere Coffee	44.55	3	1	0	0	1	0	0
485	AT 38-1	AC10A	Rhizosphere Coffee	44.55	5	1	0	0	0	1	0
**0 = ABSENCE: 1 = PRESENT
