# Supplementary material for: Diversity of Trichoderma in the unexplored Bolivian Amazon region and their potential for coffee diseases control
Source: FEMS Microbiol Lett. 2025 Dec 22;373:fnaf142. doi: 10.1093/femsle/fnaf142 (PMC12776340; doi:10.1093/femsle/fnaf142)
Supplement: fnaf142_Supplemental_Files [file fnaf142_supplemental_files.zip › Supplementary_Table_4.xlsx]

## Sheet: 440_Trichoderma_strains
Supplementary Table 4. Similarity-based identification of 440 Trichoderma isolates using ITS, rpb2, and tef1 DNA barcodes and their corresponding taxonomic thresholds
No	Strain ID	Strain ID	Ecosystem	Similarity standard - ITS			Similarity standard - rpb2			Similarity standard - tef1			Identified species	GenBank Accession rpb2/tef1
				Genus	Similarity , Identified species	Max (Score)	Species	Similarity , Identified species	Max (Score)	Species	Similarity , Identified species	Max (Score)
				ITS			rpb2			tef1
				≥ 76			≥ 99			≥ 97
1	BOLM424	BT 31-2	Rhizosphere Coffee	Trichoderma	T._ghanenseGJS_95_137	98.73	ghanense	JN175559T_ghanenseGJS95_137	99.88	ghanense	AY937423T_ghanenseGJS95_137	99.1	T. ghanense	GJS95_137
2	BOLM425	AT 10-1	Rhizosphere Coffee	Trichoderma	T._ghanenseGJS_95_137	99.82	ghanense	JN175559T_ghanenseGJS95_137	100	ghanense	AY937423T_ghanenseGJS95_137	97.09	T. ghanense	GJS95_137
3	BOLM426	ST 47	Rhizosphere Coffee	Trichoderma	T._ghanenseGJS_95_137	98.37	ghanense	JN175559T_ghanenseGJS95_137	99.88	ghanense	AY937423T_ghanenseGJS95_137	98.88	T. ghanense	GJS95_137
4	BOLM427	AT 25-2	Rhizosphere Coffee	Trichoderma	T._ghanenseGJS_95_137	99.82	ghanense	JN175559T_ghanenseGJS95_137	100	ghanense	AY937423T_ghanenseGJS95_137	99.33	T. ghanense	GJS95_137
5	BOLM428	BT 36-2	Rhizosphere Coffee	Trichoderma	T._reeseiQM6a	99.82	ghanense	JN175559T_ghanenseGJS95_137	99.88	ghanense	AY937423T_ghanenseGJS95_137	98.88	T. ghanense	GJS95_137
6	BOLM429	AT 89	Rhizosphere Coffee	Trichoderma	T._lentiformeCBS_100542	99.62	pseudopyramidale	T._pseudopyramidale_E720_MK044224	99.62	pseudopyramidale	MK044131T._pseudopyramidale_COAD_2426	98.63	T. pseudopyramidale	COAD_2426
							pseudopyramidale	MK044224T._pseudopyramidale_COAD_2426	99.62
7	BOLM430	ST 16-2	Rhizosphere Coffee	Trichoderma	T._lentiformeCBS_100542	99.81	pseudopyramidale	T._pseudopyramidale_E720_MK044224	99.87	pseudopyramidale	MK044131T._pseudopyramidale_COAD_2426	97.27	T. pseudopyramidale	COAD_2426
							pseudopyramidale	MK044224T._pseudopyramidale_COAD_2426	99.87
8	BOLM431	AT 104	Soil forest	Trichoderma	NR_144868__T._lentiformeCBS_100542	99.81	pseudopyramidale	T._pseudopyramidale_E720_MK044224	99.5	pseudopyramidale	MK044131T._pseudopyramidale_COAD_2426	97.06	T. pseudopyramidale	COAD_2426
							pseudopyramidale	MK044224T._pseudopyramidale_COAD_2426	99.5
9	BOLM432	MT 32	Rhizosphere Coffee	Trichoderma	T._lentiformeCBS_100542	99.81	pseudopyramidale	T._pseudopyramidale_E720_MK044224	99.75	pseudopyramidale	MK044131T._pseudopyramidale_COAD_2426	97.07	T. pseudopyramidale	COAD_2426
							pseudopyramidale	MK044224T._pseudopyramidale_COAD_2426	99.75
10	BOLM433	AT 45	Soil forest	Trichoderma	T._lentiformeCBS_100542	99.81	pseudopyramidale	T._pseudopyramidale_E720_MK044224	99.75	pseudopyramidale	MK044131T._pseudopyramidale_COAD_2426	97.27	T. pseudopyramidale	COAD_2426
							pseudopyramidale	MK044224T._pseudopyramidale_COAD_2426	99.75
11	BOLM434	AT 54-2	Rhizosphere Coffee	Trichoderma	T._lentiformeCBS_100542	97.74	pseudopyramidale	T._pseudopyramidale_E720_MK044224	99.87	pseudopyramidale	MK044131T._pseudopyramidale_COAD_2426	98.44	T. pseudopyramidale	COAD_2426
							pseudopyramidale	MK044224T._pseudopyramidale_COAD_2426	99.87
12	BOLM435	LT 13-1	Rhizosphere Coffee	Trichoderma	T._lentiformeCBS_100542	99.81	pseudopyramidale	T._pseudopyramidale_E720_MK044224	99.75	pseudopyramidale	MK044131T._pseudopyramidale_COAD_2426	98.44	T. pseudopyramidale	COAD_2426
							pseudopyramidale	MK044224T._pseudopyramidale_COAD_2426	99.75	pyramidale	KJ665699T_pyramidaleCBS135574	97.92
13	BOLM436	ST 44-2	Rhizosphere Coffee	Trichoderma	T._lentiformeCBS_100542	99.62	pseudopyramidale	T._pseudopyramidale_E720_MK044224	99.62	pseudopyramidale	MK044131T._pseudopyramidale_COAD_2426	99.02	T. pseudopyramidale	COAD_2426
							pseudopyramidale	MK044224T._pseudopyramidale_COAD_2426	99.62	pyramidale	KJ665699T_pyramidaleCBS135574	97.29
14	BOLM437	MT 52	Soil Forest	Trichoderma	T._lentiformeCBS_100542	99.62	pseudopyramidale	T._pseudopyramidale_E720_MK044224	99.62	pseudopyramidale	MK044131T._pseudopyramidale_COAD_2426	99.02	T. pseudopyramidale	COAD_2426
							pseudopyramidale	MK044224T._pseudopyramidale_COAD_2426	99.62	pyramidale	KJ665699T_pyramidaleCBS135574	97.29
15	BOLM438	AT 36	Rhizosphere Coffee	Trichoderma	T._lentiformeCBS_100542	99.62	pseudopyramidale	T._pseudopyramidale_E720_MK044224	99.62	pseudopyramidale	MK044131T._pseudopyramidale_COAD_2426	99.02	T. pseudopyramidale	COAD_2426
							pseudopyramidale	MK044224T._pseudopyramidale_COAD_2426	99.62	pyramidale	KJ665699T_pyramidaleCBS135574	97.29
16	BOLM439	AT 8-2	Rhizosphere Coffee	Trichoderma	T._lentiformeCBS_100542	99.62	pseudopyramidale	T._pseudopyramidale_E720_MK044224	99.62	pseudopyramidale	MK044131T._pseudopyramidale_COAD_2426	99.02	T. pseudopyramidale	COAD_2426
							pseudopyramidale	MK044224T._pseudopyramidale_COAD_2426	99.62	pyramidale	KJ665699T_pyramidaleCBS135574	97.29
17	BOLM440	AT 43	Soil Forest	Trichoderma	T._lentiformeCBS_100542	99.25	pseudopyramidale	T._pseudopyramidale_E720_MK044224	99.62	pseudopyramidale	MK044131T._pseudopyramidale_COAD_2426	99.02	T. pseudopyramidale	COAD_2426
							pseudopyramidale	MK044224T._pseudopyramidale_COAD_2426	99.62	pyramidale	KJ665699T_pyramidaleCBS135574	97.71
18	BOLM441	AT 1-1	Rhizosphere Coffee	Trichoderma	T._lentiformeCBS_100542	99.62	pseudopyramidale	T._pseudopyramidale_E720_MK044224	99.62	pseudopyramidale	MK044131T._pseudopyramidale_COAD_2426	99.02	T. pseudopyramidale	COAD_2426
							pseudopyramidale	MK044224T._pseudopyramidale_COAD_2426	99.62	pyramidale	KJ665699T_pyramidaleCBS135574	97.29
19	BOLM442	AT 39-2	Rhizosphere Coffee	Trichoderma	T._lentiformeCBS_100542	99.62	pseudopyramidale	T._pseudopyramidale_E720_MK044224	99.62	pseudopyramidale	MK044131T._pseudopyramidale_COAD_2426	99.02	T. pseudopyramidale	COAD_2426
							pseudopyramidale	MK044224T._pseudopyramidale_COAD_2426	99.62	pyramidale	KJ665699T_pyramidaleCBS135574	97.29
20	BOLM443	AT 38-2	Rhizosphere Coffee	Trichoderma	T._lentiformeCBS_100542	99.25	pseudopyramidale	T._pseudopyramidale_E720_MK044224	99.62	pseudopyramidale	MK044131T._pseudopyramidale_COAD_2426	99.02	T. pseudopyramidale	COAD_2426
							pseudopyramidale	MK044224T._pseudopyramidale_COAD_2426	99.62	pyramidale	KJ665699T_pyramidaleCBS135574	97.29
21	BOLM444	AT 37	Rhizosphere Coffee	Trichoderma	NR_144868__T._lentiformeCBS_100542	99.25	pseudopyramidale	T._pseudopyramidale_E720_MK044224	99.62	pseudopyramidale	MK044131T._pseudopyramidale_COAD_2426	99.02	T. pseudopyramidale	COAD_2426
							pseudopyramidale	MK044224T._pseudopyramidale_COAD_2426	99.62	pyramidale	KJ665699T_pyramidaleCBS135574	97.29
22	BOLM445	BT 44	Rhizosphere Coffee	Trichoderma	T._lentiformeCBS_100542	99.81	pseudopyramidale	T._pseudopyramidale_E720_MK044224	99.87	pseudopyramidale	MK044131T._pseudopyramidale_COAD_2426	99.02	T. pseudopyramidale	COAD_2426
							pseudopyramidale	MK044224T._pseudopyramidale_COAD_2426	99.87	pyramidale	KJ665699T_pyramidaleCBS135574	97.29
23	BOLM446	BT 47-1	Soil Fallow	Trichoderma	T._lentiformeCBS_100542	99.81	pseudopyramidale	T._pseudopyramidale_E720_MK044224	99.62	pseudopyramidale	MK044131T._pseudopyramidale_COAD_2426	99.02	T. pseudopyramidale	COAD_2426
							pseudopyramidale	MK044224T._pseudopyramidale_COAD_2426	99.62	pyramidale	KJ665699T_pyramidaleCBS135574	97.29
24	BOLM447	AT 9-1	Rhizosphere Coffee	Trichoderma	T._lentiformeCBS_100542	99.62	pseudopyramidale	T._pseudopyramidale_E720_MK044224	99.62	pseudopyramidale	MK044131T._pseudopyramidale_COAD_2426	99.02	T. pseudopyramidale	COAD_2426
							pseudopyramidale	MK044224T._pseudopyramidale_COAD_2426	99.62	pyramidale	KJ665699T_pyramidaleCBS135574	97.29
25	BOLM448	AT 78	Rhizosphere Coffee	Trichoderma	T._lentiformeCBS_100542	99.81	pseudopyramidale	T._pseudopyramidale_E720_MK044224	99.87	pseudopyramidale	MK044131T._pseudopyramidale_COAD_2426	98.83	T. pseudopyramidale	COAD_2426
							pseudopyramidale	MK044224T._pseudopyramidale_COAD_2426	99.87	pyramidale	KJ665699T_pyramidaleCBS135574	97.92
26	BOLM449	LT 5	Rhizosphere Coffee	Trichoderma	T._lentiformeCBS_100542	99.81	pseudopyramidale	T._pseudopyramidale_E720_MK044224	99.75	pseudopyramidale	MK044131T._pseudopyramidale_COAD_2426	98.05	T. pseudopyramidale	COAD_2426
							pseudopyramidale	MK044224T._pseudopyramidale_COAD_2426	99.75	pyramidale	KJ665699T_pyramidaleCBS135574	97.5
27	BOLM450	LT 3-2	Rhizosphere Coffee	Trichoderma	T._lentiformeCBS_100542	99.81	pseudopyramidale	T._pseudopyramidale_E720_MK044224	99.75	pseudopyramidale	MK044131T._pseudopyramidale_COAD_2426	97.85	T. pseudopyramidale	COAD_2426
							pseudopyramidale	MK044224T._pseudopyramidale_COAD_2426	99.75	pyramidale	KJ665699T_pyramidaleCBS135574	97.08
28	BOLM451	AT 38-1	Rhizosphere Coffee	Trichoderma	T._lentiformeCBS_100542	99.62	pseudopyramidale	T._pseudopyramidale_E720_MK044224	99.62	pseudopyramidale	MK044131T._pseudopyramidale_COAD_2426	99.02	T. pseudopyramidale	COAD_2426
							pseudopyramidale	MK044224T._pseudopyramidale_COAD_2426	99.62	pyramidale	KJ665699T_pyramidaleCBS135574	97.29
29	BOLM452	AT 7	Rhizosphere Coffee	Trichoderma	T._lentiformeCBS_100542	99.62	pseudopyramidale	T._pseudopyramidale_E720_MK044224	99.62	pseudopyramidale	MK044131T._pseudopyramidale_COAD_2426	99.02	T. pseudopyramidale	COAD_2426
							pseudopyramidale	MK044224T._pseudopyramidale_COAD_2426	99.62	pyramidale	KJ665699T_pyramidaleCBS135574	97.29
30	BOLM453	BT 29-1	Rhizosphere Coffee	Trichoderma	T._texanumCBS_139784	98.25	heveae	T._heveae_762F17F_AC_MT322322	99.87	heveae	T._heveae_762F17F_AC_MT364220	97.64	T. heveae	762F17F_AC_MT322322 / 762F17F_AC_MT364220
31	BOLM454	BT 102	Soil Fallow	Trichoderma	T._lentiformeCBS_100542	99.25	rugulosum	MH025986T_rugulosumSFC20180301_001	100	hortense	MH253895T._hortense_G,J,S,_08-116	100	T. rugulosum	MH025984
							simplex	MT052184T._simile_YMF_1_06201	99.02	rugulosum	MH025984T_rugulosumSFC20180301_001	100
32	BOLM455	BT 53-3	Soil Fallow	Trichoderma	T._lentiformeCBS_100542	99.25	rugulosum	MH025986T_rugulosumSFC20180301_001	100	rugulosum	MH025984T_rugulosumSFC20180301_001	100	T. rugulosum	MH025984
							simile	MT052184T._simile_YMF_1_06201	99.02	hortense	MH253895T._hortense_G,J,S,_08-116	100
33	BOLM456	BT 30-2	Soil Fallow	Trichoderma	T._lentiformeCBS_100542	99.25	rugulosum	MH025986T_rugulosumSFC20180301_001	100	rugulosum	MH025984T_rugulosumSFC20180301_001	100	T. rugulosum	MH025984
							simile	MT052184T._simile_YMF_1_06201	99.02	hortense	MH253895T._hortense_G,J,S,_08-116	100
34	BOLM457	LT 55	Rhizosphere Coffee	Trichoderma	T._brevicompactumCBS_109720	100	brasiliensis	T._brasiliensis_14F5R_AM_MT300488	100	brasiliensis	T._brasiliensis_14F5R_AM_MT300486	99.76	T. cf. brasiliensis	MT300488/MT300486
							brevicompactum	WGSrpb2T_brevicompactumIBT_40841xxx	99.51	brevicompactum	WGStef1T_brevicompactumIBT_40841	98.09
35	BOLM458	BT 40-3	Rhizosphere Coffee	Trichoderma	T._arundinaceumCBS_119575	100	brasiliensis	T._brasiliensis_14F5R_AM_MT300488	100	brasiliensis	T._brasiliensis_14F5R_AM_MT300486	99.76	T. cf. brasiliensis	MT300488/MT300486
							brevicompactum	WGSrpb2T_brevicompactumIBT_40841xxx	99.51	brevicompactum	WGStef1T_brevicompactumIBT_40841	98.07
36	BOLM459	BT 43-1	Rhizosphere Coffee	Trichoderma	T._brevicompactumCBS_109720	100	brasiliensis	T._brasiliensis_14F5R_AM_MT300488	100	brasiliensis	T._brasiliensis_14F5R_AM_MT300486	99.76	T. cf. brasiliensis	MT300488/MT300486
							brevicompactum	WGSrpb2T_brevicompactumIBT_40841xxx	99.38	brevicompactum	WGStef1T_brevicompactumIBT_40841	98.09
37	BOLM460	AT 96	Soil Forest	Trichoderma	T._lentiformeCBS_100542	99.81	pseudopyramidale	T._pseudopyramidale_E720_MK044224	99.5	−	MK044131T._pseudopyramidale_COAD_2426	96.86	T.cf. pseudopyramidale	MK044224
							pseudopyramidale	MK044224T._pseudopyramidale_COAD_2426	99.5
38	BOLM461	LT 25	Rhizosphere Coffee	Trichoderma	T._lentiformeCBS_100542	98.3	pseudopyramidale	T._pseudopyramidale_E720_MK044224	99.87	−	MK044131T._pseudopyramidale_COAD_2426	95.31	T.cf. pseudopyramidale	MK044224
							pseudopyramidale	MK044224T._pseudopyramidale_COAD_2426	99.87
39	BOLM462	LT 11	Rhizosphere Coffee	Trichoderma	T._lentiformeCBS_100542	99.81	pseudopyramidale	T._pseudopyramidale_E720_MK044224	99.75	−	MK044131T._pseudopyramidale_COAD_2426	96.69	T.cf. pseudopyramidale	MK044224
							pseudopyramidale	MK044224T._pseudopyramidale_COAD_2426	99.75
40	BOLM463	MT 49	Rhizosphere Coffee	Trichoderma	T._lentiformeCBS_100542	99.81	pseudopyramidale	T._pseudopyramidale_E720_MK044224	99.12	−	MK044131T._pseudopyramidale_COAD_2426	95.9	T.cf. pseudopyramidale	MK044224
							pseudopyramidale	MK044224T._pseudopyramidale_COAD_2426	99.12
41	BOLM464	HT 27-3	Rhizosphere Coffee	Trichoderma	T._lentiformeCBS_100542	99.81	pseudopyramidale	T._pseudopyramidale_E720_MK044224	99.75	−	MK044131T._pseudopyramidale_COAD_2426	96.48	T.cf. pseudopyramidale	MK044224
							pseudopyramidale	MK044224T._pseudopyramidale_COAD_2426	99.75
42	BOLM465	BT 86	Rhizosphere Coffee	Trichoderma	T._lentiformeCBS_100542	98.87	pseudopyramidale	T._pseudopyramidale_E720_MK044224	99.87	−	MK044131T._pseudopyramidale_COAD_2426	95.49	T.cf. pseudopyramidale	MK044224
							pseudopyramidale	MK044224T._pseudopyramidale_COAD_2426	99.87
43	BOLM466	AT 95	Soil Forest	Trichoderma	T._lentiformeCBS_100542	99.81	pseudopyramidale	T._pseudopyramidale_E720_MK044224	99.5	−	MK044131T._pseudopyramidale_COAD_2426	96.86	T.cf. pseudopyramidale	MK044224
							pseudopyramidale	MK044224T._pseudopyramidale_COAD_2426	99.5
44	BOLM467	HT 4	Rhizosphere Coffee	Trichoderma	T._lentiformeCBS_100542	99.81	pseudopyramidale	T._pseudopyramidale_E720_MK044224	99.5	−	MK044131T._pseudopyramidale_COAD_2426	96.86	T.cf. pseudopyramidale	MK044224
							pseudopyramidale	MK044224T._pseudopyramidale_COAD_2426	99.5
45	BOLM468	AT 98	Rhizosphere Coffee	Trichoderma	T._lentiformeCBS_100542	99.81	pseudopyramidale	T._pseudopyramidale_E720_MK044224	99.75	−	MK044131T._pseudopyramidale_COAD_2426	95.09	T.cf. pseudopyramidale	MK044224
							pseudopyramidale	MK044224T._pseudopyramidale_COAD_2426	99.75
46	BOLM469	LT 2-2	Rhizosphere Coffee	Trichoderma	T._lentiformeCBS_100542	99.81	pseudopyramidale	T._pseudopyramidale_E720_MK044224	99.75	−	MK044131T._pseudopyramidale_COAD_2426	90.23	T.cf. pseudopyramidale	MK044224
							pseudopyramidale	MK044224T._pseudopyramidale_COAD_2426	99.75
47	BOLM470	ST 38	Rhizosphere Coffee	Trichoderma	T._piluliferum_CBS_120927	90.31	pseudopyramidale	T._pseudopyramidale_E720_MK044224	99.87	−	MK044131T._pseudopyramidale_COAD_2426	95.9	T.cf. pseudopyramidale	MK044224
							pseudopyramidale	MK044224T._pseudopyramidale_COAD_2426	99.87
48	BOLM471	LT 29	Rhizosphere Coffee	Trichoderma	T._lentiformeCBS_100542	99.81	pseudopyramidale	T._pseudopyramidale_E720_MK044224	99.75	−	MK044131T._pseudopyramidale_COAD_2426	96.88	T.cf. pseudopyramidale	MK044224
							pseudopyramidale	MK044224T._pseudopyramidale_COAD_2426	99.75
49	BOLM472	BT 109	Rhizosphere Coffee	Trichoderma	T._lentiformeCBS_100542	100	pseudopyramidale	T._pseudopyramidale_E720_MK044224	99.5	−	MK044131T._pseudopyramidale_COAD_2426	96.48	T.cf. pseudopyramidale	MK044224
							pseudopyramidale	MK044224T._pseudopyramidale_COAD_2426	99.5
50	BOLM473	ST 17	Rhizosphere Coffee	Trichoderma	T._lentiformeCBS_100542	99.81	pseudopyramidale	T._pseudopyramidale_E720_MK044224	99.87	−	MK044131T._pseudopyramidale_COAD_2426	96.68	T.cf. pseudopyramidale	MK044224
							pseudopyramidale	MK044224T._pseudopyramidale_COAD_2426	100
51	BOLM474	ST 15	Rhizosphere Coffee	Trichoderma	T._lentiformeCBS_100542	99.81	pseudopyramidale	T._pseudopyramidale_E720_MK044224	99.87	−	MK044131T._pseudopyramidale_COAD_2426	96.48	T. cf. pseudopyramidale	MK044224
52	BOLM475	AT 20-1	Rhizosphere Coffee	Trichoderma	T._lentiformeCBS_100542	99.81	−	T._pseudopyramidale_E720_MK044224	98.87	pseudopyramidale	MK044131T._pseudopyramidale_COAD_2426	98.05	T.cf. pseudopyramidale	COAD_2426
										pyramidale	KJ665699T_pyramidaleCBS135574	97.5
53	BOLM476	BT 63	Soil Fallow	Trichoderma	T._lentiformeCBS_100542	99.81	−	T._pseudopyramidale_E720_MK044224	98.49	pseudopyramidale	MK044131T._pseudopyramidale_COAD_2426	98.44	T.cf. pseudopyramidale	COAD_2426
										pyramidale	KJ665699T_pyramidaleCBS135574	97.71
54	BOLM477	AT 20-2	Rhizosphere Coffee	Trichoderma	T._lentiformeCBS_100542	99.81	−	MK696821T._azevedoi_CEN1422	93.12	pseudopyramidale	MK044131T._pseudopyramidale_COAD_2426	98.63	T.cf. pseudopyramidale	COAD_2426
										pyramidale	KJ665699T_pyramidaleCBS135574	97.71
55	BOLM478	AT 62	Soil Forest	Trichoderma	T._lentiformeCBS_100542	99.81	−	T._pseudopyramidale_E720_MK044224	98.49	pseudopyramidale	MK044131T._pseudopyramidale_COAD_2426	97.66	T. cf. pseudopyramidale	COAD_2426
56	BOLM479	LT 3-3	Rhizosphere Coffee	Trichoderma	T._lentiformeCBS_100542	99.81	−	EF392733T_peltatumJ_D_Rogers1xxx	42.91	pseudopyramidale	MK044131T._pseudopyramidale_COAD_2426	98.44	T. cf. pseudopyramidale	COAD_2426
57	BOLM480	BT 28-2	Rhizosphere Coffee	Trichoderma	T._ghanenseGJS_95_137	99.82	ghanense	JN175559T_ghanenseGJS95_137	99.88	−	AY937423T_ghanenseGJS95_137	88.94	T. cf. ghanense	GJS95_137
58	BOLM481	AT 24-3	Rhizosphere Coffee	Trichoderma	T._ghanenseGJS_95_137	99.82	ghanense	JN175559T_ghanenseGJS95_137	100	−	AY937423T_ghanenseGJS95_137	92.15	T. cf. ghanense	GJS95_137
59	BOLM482	BT 70-3	Rhizosphere Coffee	Trichoderma	T._ghanenseGJS_95_137	99.82	ghanense	JN175559T_ghanenseGJS95_137	99.88	−	AY937423T_ghanenseGJS95_137	96.64	T. cf. ghanense	GJS95_137
60	BOLM483	AT 25-1	Rhizosphere Coffee	Trichoderma	T._ghanenseGJS_95_137	99.82	ghanense	JN175559T_ghanenseGJS95_137	99.88	−	AY937423T_ghanenseGJS95_137	92.64	T. cf. ghanense	GJS95_137
61	BOLM484	MT 23	Soil Forest	Trichoderma	T._koningiopsisCBS_119075	92.23	ghanense	JN175559T_ghanenseGJS95_137	100	koningiopsis	DQ284966T_koningiopsisG_J_S_93_20	97.28	T. cf. ghanense	GJS95_137
										−	AY937423T_ghanenseGJS95_137	75.33
62	BOLM485	AT 73-1	Rhizosphere Coffee	Trichoderma	T._longibrachiatumCBS_816_68	98	orientale	JQ685884T_orientaleS187xxx	99.02	−	JQ685868T_orientaleS187	95.54	T.cf.orientale	S187
63	BOLM486	BT 77	Rhizosphere Coffee	Trichoderma	T._ghanenseGJS_95_137	99.82	orientale	JQ685884T_orientaleS187xxx	99.02	−	JQ685868T_orientaleS187	35.82	T.cf.orientale	S187
64	BOLM487	AT 88	Rhizosphere Coffee	Trichoderma	T._longibrachiatumCBS_816_68	97.81	orientale	JQ685884T_orientaleS187xxx	99.02	−	JQ685868T_orientaleS187	95.32	T.cf.orientale	S187
65	BOLM488	AT 94	Soil Forest	Trichoderma	T._longibrachiatumCBS_816_68	96.36	orientale	JQ685884T_orientaleS187xxx	99.02	−	JQ685868T_orientaleS187	95.32	T.cf.orientale	S187
66	BOLM489	BT 69	Rhizosphere Coffee	Trichoderma	T._longibrachiatumCBS_816_68	98.72	orientale	JQ685884T_orientaleS187xxx	99.02	−	JQ685868T_orientaleS187	87.05	T.cf.orientale	S187
67	BOLM490	BT 12-2	Rhizosphere Coffee	Trichoderma	T._longibrachiatumCBS_816_68	98.72	orientale	JQ685884T_orientaleS187xxx	99.02	−	JQ685868T_orientaleS187	84.93	T.cf.orientale	S187
68	BOLM491	MT 17	Rhizosphere Coffee	Trichoderma	T._longibrachiatumCBS_816_68	98.54	orientale	JQ685884T_orientaleS187xxx	99.02	−	JQ685868T_orientaleS187	84.08	T.cf.orientale	S187
69	BOLM492	BT 55	Rhizosphere Coffee	Trichoderma	T._longibrachiatumCBS_816_68	98.54	orientale	JQ685884T_orientaleS187xxx	99.02	−	JQ685868T_orientaleS187	91.28	T.cf.orientale	S187
70	BOLM493	BT 82-3	Soil Fallow	Trichoderma	T._longibrachiatumCBS_816_68	98.72	orientale	JQ685884T_orientaleS187xxx	99.02	−	JQ685868T_orientaleS187	86.47	T.cf.orientale	S187
71	BOLM494	AT 4-2	Soil Fallow	Trichoderma	T._longibrachiatumCBS_816_68	98.72	orientale	JQ685884T_orientaleS187xxx	99.02	−	JQ685868T_orientaleS187	95.54	T.cf.orientale	S187
72	BOLM495	BT 82-1	Soil Fallow	Trichoderma	T._longibrachiatumCBS_816_68	98.72	orientale	JQ685884T_orientaleS187xxx	99.02	−	JQ685868T_orientaleS187	87.47	T.cf.orientale	S187
73	BOLM496	AT 21	Soil Fallow	Trichoderma	T._longibrachiatumCBS_816_68	96.36	orientale	JQ685884T_orientaleS187xxx	99.02	−	JQ685868T_orientaleS187	86.75	T.cf.orientale	S187
74	BOLM497	AT 56	Soil Forest	Trichoderma	T._longibrachiatumCBS_816_68	98.72	orientale	JQ685884T_orientaleS187xxx	99.02	−	JQ685868T_orientaleS187	88.01	T.cf.orientale	S187
75	BOLM498	AT 3	Soil Fallow	Trichoderma	T._longibrachiatumCBS_816_68	98.36	orientale	JQ685884T_orientaleS187xxx	99.02	−	JQ685868T_orientaleS187	86.84	T.cf.orientale	S187
76	BOLM499	AT 29-1	Soil Fallow	Trichoderma	T._longibrachiatumCBS_816_68	96.17	orientale	JQ685884T_orientaleS187xxx	99.02	−	JQ685868T_orientaleS187	95.53	T.cf.orientale	S187
77	BOLM500	ST 30-2	Rhizosphere Coffee	Trichoderma	T._longibrachiatumCBS_816_68	98.55	orientale	JQ685884T_orientaleS187xxx	99.02	−	JQ685868T_orientaleS187	90.43	T.cf.orientale	S187
78	BOLM501	BT 51-1	Rhizosphere Coffee	Trichoderma	T._longibrachiatumCBS_816_68	98.54	orientale	JQ685884T_orientaleS187xxx	99.02	−	JQ685868T_orientaleS187	83.87	T.cf.orientale	S187
79	BOLM502	ST 9	Rhizosphere Coffee	Trichoderma	T._gamsiiGJS_04_09	100	−	JQ685884T_orientaleS187xxx	98.28	orientale	JQ685884T_orientaleS187xxx	98.28	T. cf. orientale	S187
					T._koningiopsisCBS_119075					aethiopicum	HM182986T_aethiopicumCBS130628	98.13
					T._ovalisporumCBS_113299					longibrachiatum	MN650672T_longibrachiatum_f__sp__bissettiiSZMC_21467xxx	97.66
80	BOLM503	AT 42	Rhizosphere Coffee	Trichoderma	T._lentiformeCBS_100542	100	−	KU529147T_sparsum10122	98.15	lentiforme	AF443930T_lentiformeGJS00_22	97.33	T.cf.lentiforme	GJS00_22
81	BOLM504	LT 51	Rhizosphere Coffee	Trichoderma	T._lentiformeCBS_100542	99.43	−	FJ860595T_subalpinumCBS119128	44.88	lentiforme	AF443930T_lentiformeGJS00_22	97.03	T.cf.lentiforme	GJS00_22
82	BOLM505	BT 40-1	Rhizosphere Coffee	Trichoderma	T._lentiformeCBS_100542	100	−	FJ860541T_koningiiHypo51xxx	92.96	lentiforme	AF443930T_lentiformeGJS00_22	97.92	T.cf.lentiforme	GJS00_22
83	BOLM506	HT 39	Rhizosphere Coffee	Trichoderma	T._lentiformeCBS_100542	96.58	afarasin	FJ442778T_afarasinDIS314Fxxx	99.02	endophyticum	FJ463314T_endophyticumCBS130730	100	T. cf. afarasin	FJ442778
										afarasin	FJ463400T_afarasinDIS314F	98.43
										anaharzianum	T._anaharzianum_YMF_1_00383_MH183182	98.28
										anaharzianum	MH183182T._anaharzianum_YMF_1,00383	98.28
										phayaonce	T._phayaoense_SDBR_CMU349_MW002073	98.08
										lentinlce	T._lentinulae_HMAS_248256_MN605878	97.84
										lentinulae	MN605878T._lentinulae_CGMCC_3,19847	97.84
										pollinicola	MF939619T_pollinicolaCGMCC_3_18781	97.41
84	BOLM507	ST 39	Rhizosphere Coffee	Trichoderma	T._lentiformeCBS_100542	100	afarasin	FJ442778T_afarasinDIS314Fxxx	99.02	endophyticum	FJ463314T_endophyticumCBS130730	99.41	T. cf. afarasin	FJ442778
										anaharzianum	T._anaharzianum_YMF_1_00383_MH183182	98.28
										anaharzianum	MH183182T._anaharzianum_YMF_1,00383	98.28
										afarasin	FJ463400T_afarasinDIS314F	98.04
										lentinulae	T._lentinulae_HMAS_248256_MN605878	97.84
										lentinulae	MN605878T._lentinulae_CGMCC_3,19847	97.84
										phayaoense	T._phayaoense_SDBR_CMU349_MW002073	97.45
										pollinicola	MF939619T_pollinicolaCGMCC_3_18781	97.41
85	BOLM508	MT 19	Rhizosphere Coffee	Trichoderma	T._longibrachiatumCBS_816_68	96.33	jaklitschii	T._jaklitschii_CP18_2_MW480152	100	−	JQ685868T_orientaleS187	84.77	T. cf. jaklitschii	CP18_2_MW480152
							inhamatum	FJ442725T_inhamatumCBS273_78	99.75
86	BOLM509	AT 74-1	Rhizosphere Coffee	Trichoderma	T._longibrachiatumCBS_816_68	97.27	jaklitschii	T._jaklitschii_CP18_2_MW480152	99.87	−	JQ685868T_orientaleS187	95.33	T. cf. jaklitschii	CP18_2_MW480152
							inhamatum	FJ442725T_inhamatumCBS273_78	99.63
87	BOLM510	BT 32-2	Rhizosphere Coffee	Trichoderma	T._lentiformeCBS_100542	98.12	jaklitschii	T._jaklitschii_CP18_2_MW480152	100	−	T._bambusicola_MFLU_18_2747_ON238001	78.54	T. cf. jaklitschii	CP18_2_MW480152
							inhamatum	FJ442725T_inhamatumCBS273_78	99.75
88	BOLM511	ST 59	Rhizosphere Coffee	Trichoderma	T._lentiformeCBS_100542	99.24	jaklitschii	T._jaklitschii_CP18_2_MW480152	100	−	MN605883T._zelobreve_CGMCC_3,19695	91.39	T. cf. jaklitschii	CP18_2_MW480152
							inhamatum	FJ442725T_inhamatumCBS273_78	99.75
89	BOLM512	LT 6	Rhizosphere Coffee	Trichoderma	T._lentiformeCBS_100542	100	jaklitschii	T._jaklitschii_CP18_2_MW480152	100	−	MN605883T._zelobreve_CGMCC_3,19695	93.38	T. cf. jaklitschii	CP18_2_MW480152
							inhamatum	FJ442725T_inhamatumCBS273_78	99.75
90	BOLM513	LT 25-2	Rhizosphere Coffee	Trichoderma	T._lentiformeCBS_100542	100	jaklitschii	T._jaklitschii_CP18_2_MW480152	100	−	T._zelobreve_HMAS_248254_MN605883	95.79	T. cf. jaklitschii	CP18_2_MW480152
							inhamatum	FJ442725T_inhamatumCBS273_78	99.75
91	BOLM514	LT 34-2	Rhizosphere Coffee	Trichoderma	T._lentiformeCBS_100542	100	jaklitschii	T._jaklitschii_CP18_2_MW480152	100	−	MN605883T._zelobreve_CGMCC_3,19695	94.74	T. cf. jaklitschii	CP18_2_MW480152
							inhamatum	FJ442725T_inhamatumCBS273_78	99.75
92	BOLM515	AT 68	Rhizosphere Coffee	Trichoderma	T._lentiformeCBS_100542	100	jaklitschii	T._jaklitschii_CP18_2_MW480152	100	−	AF443930T_lentiformeGJS00_22	96.44	T. cf. jaklitschii	CP18_2_MW480152
							inhamatum	FJ442725T_inhamatumCBS273_78	99.75
93	BOLM516	MT 41	Rhizosphere Coffee	Trichoderma	T._pleuroticolaCBS_124383	94.02	subazureum	MT052190T._subazureum_YMF_1_06207	99.63	inaequilaterale	MT070152T._inaequilaterale_YMF_1,06203	97.69	T. cf. subazureum	MT070148
										inaequilaterale	T._inaequilaterale_YMF_1_06203_MT070152	97.69
										subazureum	MT070148T._subazureum_YMF_1,06207	97.23
										subazureum	T._subazureum_YMF_1_06207_MT070148	97.23
94	BOLM517	HT 6	Rhizosphere Coffee	Trichoderma	T._pleuroticolaCBS_124383	94.02	subazureum	MT052190T._subazureum_YMF_1_06207	99.63	inaequilaterale	MT070152T._inaequilaterale_YMF_1,06203	98.16	T. cf. subazureum	MT070148
										inaequilaterale	T._inaequilaterale_YMF_1_06203_MT070152	98.16
										subazureum	MT070148T._subazureum_YMF_1,06207	97.93
										subazureum	T._subazureum_YMF_1_06207_MT070148	97.93
95	BOLM518	ST 57	Rhizosphere Coffee	Trichoderma	T._ceramicumCBS_114576	92.34	subazureum	MT052190T._subazureum_YMF_1_06207	99.63	−	MT070152T._inaequilaterale_YMF_1,06203	96.54	T. cf. subazureum	MT070148
96	BOLM519	BT 64	Soil Fallow	Trichoderma	T._lentiformeCBS_100542	100	subazureum	MT052190T._subazureum_YMF_1_06207	99.63	−	KJ665691T_priscilaeCBS131487	78.99	T. cf. subazureum	MT070148
97	BOLM520	MT 2	Rhizosphere Coffee	Trichoderma	T._pleuroticolaCBS_124383	94.02	subazureum	MT052190T._subazureum_YMF_1_06207	99.51	−	MT070152T._inaequilaterale_YMF_1,06203	96.77	T. cf. subazureum	MT070148
98	BOLM521	LT 13-2	Rhizosphere Coffee	Trichoderma	T._lentiformeCBS_100542	100	subazureum	MT052190T._subazureum_YMF_1_06207	99.63	−	MN605883T._zelobreve_CGMCC_3,19695	96.3	T. cf. subazureum	MT070148
99	BOLM522	AT 70	Rhizosphere Coffee	Trichoderma	T._hamatumDAOM_167057	99.8	−	MH155271T._insigne_YMF1_00207	98.4	insigne	MH177911T._insigne_YMF1,00207	97.44	T.cf.insigne	MH177911
100	BOLM523	HT 34	Rhizosphere Coffee	Trichoderma	T._hamatumDAOM_167057	99.8	−	KY687981T_simplexTC671	96.92	insigne	MH177911T._insigne_YMF1,00207	97.44	T.cf.insigne	MH177911
										insigne	T._insigne_YMF_1_00207_MH177911	97.44
										anisohamatum	T._anisohamatum_YMF_1_00333_MH177912	97.21
										anisohamatum	MH177912T._anisohamatum_YMF1,00333	97.21
101	BOLM524	LT 19-1	Rhizosphere Coffee	Trichoderma	T._hamatumDAOM_167057	97.85	insigne	MH155271T._insigne_YMF1_00207	99.51	insigne	MH177911T._insigne_YMF1,00207	97.67	T. cf. insigne	MH177911
							hamatum	AF545548T_hamatumDAOM167057	99.14	insigne	T._insigne_YMF_1_00207_MH177911	97.67
										anisohamatum	T._anisohamatum_YMF_1_00333_MH177912	97.42
										anisohamatum	MH177912T._anisohamatum_YMF1,00333	97.42
102	BOLM525	AT 6-6	Rhizosphere Coffee	Trichoderma	T._hamatumDAOM_167057	99.8	insigne	MH155271T._insigne_YMF1_00207	99.51	insigne	MH177911T._insigne_YMF1,00207	97.67	T.cf.insigne	MH177911
							hamatum	AF545548T_hamatumDAOM167057	99.14	insigne	T._insigne_YMF_1_00207_MH177911	97.67
										anisohamatum	T._anisohamatum_YMF_1_00333_MH177912	97.42
										anisohamatum	MH177912T._anisohamatum_YMF1,00333	97.42
103	BOLM526	AT 33	Rhizosphere Coffee	Trichoderma	T._longibrachiatumCBS_816_68	98.54	insigne	MH155271T._insigne_YMF1_00207	99.51	−	JN175571T_pinnatumGJS04_100	86.71	T. cf. insigne	MH177911
							hamatum	AF545548T_hamatumDAOM167057	99.14
104	BOLM527	AT 99	Rhizosphere Coffee	Trichoderma	T._lentiformeCBS_100542	99.81	insigne	MH155271T._insigne_YMF1_00207	99.51	−	MK044131T._pseudopyramidale_COAD_2426	95.12	T. cf. insigne	MH177911
							hamatum	AF545548T_hamatumDAOM167057	99.14
105	BOLM528	LT 8	Rhizosphere Coffee	Trichoderma	T._lentiformeCBS_100542	100	insigne	MH155271T._insigne_YMF1_00207	99.51	−	MN605883T._zelobreve_CGMCC_3,19695	96.72	T. cf. insigne	MH177911
							hamatum	AF545548T_hamatumDAOM167057	99.14
106	BOLM529	MT 24-1	Soil Forest	Trichoderma	T._longibrachiatumCBS_816_68	98.72	simplex	KY687981T_simplexTC671	99.14	−	JQ685868T_orientaleS187	95.33	T. cf. simplex	KY687981
107	BOLM530	AT 42-2	Rhizosphere Coffee	Trichoderma	T._lentiformeCBS_100542	100	simplex	KY687981T_simplexTC671	99.14	−	T._jaklitschii_CP18_2_MW480142	96.99	T. cf. simplex	KY687981
108	BOLM531	BT 27	Rhizosphere Coffee	Trichoderma	T._texanumCBS_139784	98.25	heveae	T._heveae_762F17F_AC_MT322322	99.87	heveae	T._heveae_762F17F_AC_MT364220	99.8	T.cf.heveae	762F17F_AC_MT364220
										subviride	KU529131T_subviride8658	99.03
109	BOLM532	BT 13	Rhizosphere Coffee	Trichoderma	T._texanumCBS_139784	98.25	heveae	T._heveae_762F17F_AC_MT322322	99.87	heaveae	T._heveae_762F17F_AC_MT364220	99.8	T.cf.heveae	762F17F_AC_MT364220
										subviride	KU529131T_subviride8658	99.03
110	BOLM533	BT 2-3	Rhizosphere Coffee	Trichoderma	T._texanumCBS_139784	98.25	heveae	T._heveae_762F17F_AC_MT322322	99.87	heveae	T._heveae_762F17F_AC_MT364220	99.8	T.cf.heveae	762F17F_AC_MT364220
										subviride	KU529131T_subviride8658	99.03
111	BOLM534	LT 18-2	Rhizosphere Coffee	Trichoderma	T._texanumCBS_139784	98.05	heveae	T._heveae_762F17F_AC_MT322322	99.61	−	KU529131T_subviride8658	96.82	T.cf.heveae	762F17F_AC_MT364220
112	BOLM535	BT 29-2	Rhizosphere Coffee	Trichoderma	T._texanumCBS_139784	98.25	heveae	T._heveae_762F17F_AC_MT322322	99.87	−	T._heveae_762F17F_AC_MT364220	94.85	T.cf.heveae	762F17F_AC_MT364220
113	BOLM536	AT 76-1	Rhizosphere Coffee	Trichoderma	T._taiwanenseCBS_119058	99.03	obovatum	MT038432T._obovatum_YMF_1_06211	99.02	−	MK795986T._uncinatum_YMF_1,04622	94.42	T.cf.obovatum	MT038432
114	BOLM537	AT 85	Rhizosphere Coffee	Trichoderma	T._taiwanenseCBS_119058	99.03	−	EF392733T_peltatumJ_D_Rogers1xxx	79.62	uncinatum	MK795986T._uncinatum_YMF_1,04622	97.21	T.cf.uncinatum	MK795986
					T._caribbaeumCBS_119093					uncinatum	T._uncinatum_YMF_1_04622_MK795986	97.21
115	BOLM538	BT 19-3	Soil Fallow	Trichoderma	T._taiwanenseCBS_119058	99.03	uncinatum	MK795990T._uncinatum_YMF_1_04622	100	obovatum	MT070144T._obovatum_YMF_1,06211	98.93	T.cf.uncinatum	MK795986
					T._caribbaeumCBS_119093		obovatum	MT038432T._obovatum_YMF_1_06211	99.51	obovatum	T._obovatum_YMF_1_06211_MT070144	98.93
							paratroviride	KJ665321T_paratrovirideCBS136489	99.51	uncinatum	T._uncinatum_YMF_1_04622_MK795986	98.01
116	BOLM539	LT 28	Rhizosphere Coffee	Trichoderma	T._gamsiiGJS_04_09	100	koningiopsis	EU241506T_koningiopsisG_J_S_93_20	99.63	koningiopsis	DQ284966T_koningiopsisG_J_S_93_20	99.44	T. cf. koningiopsis	DQ284966
					T._koningiopsisCBS_119075					acreanum	T._acreanum_3F13C_AC_MT336736	97.72
					T._ovalisporumCBS_113299
117	BOLM540	ST 49	Rhizosphere Coffee	Trichoderma	T._gamsiiGJS_04_09	100	−	T._dorothopsis_HZA15_MH647805	96.67	acreanum	T._acreanum_3F13C_AC_MT336736	98.23	T. cf. acreanum	MT336736
					T._koningiopsisCBS_119075					koningiopsis	DQ284966T_koningiopsisG_J_S_93_20	97.55
					T._ovalisporumCBS_113299
118	BOLM541	ST 18-3	Rhizosphere Coffee	Trichoderma	T._gamsiiGJS_04_09	100	−	T._acreanum_3F13C_AC_MT322313	98.96	acreanum	T._acreanum_3F13C_AC_MT336736	98.48	T. cf. acreanum	MT336736
					T._koningiopsisCBS_119075					koningiopsis	DQ284966T_koningiopsisG_J_S_93_20	97.74
					T._ovalisporumCBS_113299
119	BOLM542	HT 31	Rhizosphere Coffee	Trichoderma	T._gamsiiGJS_04_09	100	−	EU241506T_koningiopsisG_J_S_93_20	98.89	acreanum	T._acreanum_3F13C_AC_MT336736	97.72	T. cf. acreanum	MT336736
					T._koningiopsisCBS_119075
					T._ovalisporumCBS_113299
120	BOLM543	MT 45	Rhizosphere Coffee	Trichoderma	T._gamsiiGJS_04_09	100	acreanum	T._acreanum_3F13C_AC_MT322313	99.35	koningiopsis	DQ284966T_koningiopsisG_J_S_93_20	99.62	T. cf. acreanum	MT336736
					T._koningiopsisCBS_119075		dorothopsis	T._dorothopsis_HZA15_MH647805	99.01	acreanum	T._acreanum_3F13C_AC_MT336736	97.47
					T._ovalisporumCBS_113299
121	BOLM544	BT 17-2	Soil Fallow	Trichoderma	T._lentiformeCBS_100542	100	peruvianum	T._peruvianum_CP15_9_MW480154	99.73	−	MN605883T._zelobreve_CGMCC_3,19695	96.47	T. cf. peruvianum	MW480154
							zelobreve	MN605872T._zelobreve_CGMCC_3_19695	99.51
							lentiforme	FJ442687T_lentiformeGJS00_22xxx	99.02
122	BOLM545	AT 27-2	Rhizosphere Coffee	Trichoderma	T._longibrachiatumCBS_816_68	98.72	peruvianum	T._peruvianum_CP15_9_MW480154	99.73	−	JQ685868T_orientaleS187	95.33	T. cf. peruvianum	MW480154
							zelobreve	MN605872T._zelobreve_CGMCC_3_19695	99.51
							lentiforme	FJ442687T_lentiformeGJS00_22xxx	99.02
123	BOLM546	HT 15	Rhizosphere Coffee	Trichoderma	T._pleuroticolaCBS_124383	94.02	peruvianum	T._peruvianum_CP15_9_MW480154	99.73	−	MT070152T._inaequilaterale_YMF_1,06203	93.76	T. cf. peruvianum	MW480154
							zelobreve	MN605872T._zelobreve_CGMCC_3_19695	99.51
							lentiforme	FJ442687T_lentiformeGJS00_22xxx	99.02
124	BOLM547	BT 85-2	Rhizosphere Coffee	Trichoderma	T._lentiformeCBS_100542	99.25	peruvianum	T._peruvianum_CP15_9_MW480154	99.73	−	MN605883T._zelobreve_CGMCC_3,19695	95.48	T. cf. peruvianum	MW480154
							zelobreve	MN605872T._zelobreve_CGMCC_3_19695	99.51
							lentiforme	FJ442687T_lentiformeGJS00_22xxx	99.02
125	BOLM548	HT 17	Rhizosphere Coffee	Trichoderma	T._lentiformeCBS_100542	100	peruvianum	T._peruvianum_CP15_9_MW480154	99.73	−	T._zelobreve_HMAS_248254_MN605883	91.08	T. cf. peruvianum	MW480154
							zelobreve	MN605872T._zelobreve_CGMCC_3_19695	99.51
							lentiforme	FJ442687T_lentiformeGJS00_22xxx	99.02
126	BOLM549	BT 94	Soil Fallow	Trichoderma	T._lentiformeCBS_100542	100	peruvianum	T._peruvianum_CP15_9_MW480154	99.73	−	MN605883T._zelobreve_CGMCC_3,19695	96.94	T. cf. peruvianum	MW480154
							zelobreve	MN605872T._zelobreve_CGMCC_3_19695	99.51
							lentiforme	FJ442687T_lentiformeGJS00_22xxx	99.02
127	BOLM550	ST 7-2	Rhizosphere Coffee	Trichoderma	T._gamsiiGJS_04_09	100	peruvianum	T._peruvianum_CP15_9_MW480154	99.73	−	T._acreanum_3F13C_AC_MT336736	87.55	T. cf. peruvianum	MW480154
					T._koningiopsisCBS_119075		zelobreve	MN605872T._zelobreve_CGMCC_3_19695	99.51
					T._ovalisporumCBS_113299		lentiforme	FJ442687T_lentiformeGJS00_22xxx	99.02
128	BOLM551	AT 5	Rhizosphere Coffee	Trichoderma	T._lentiformeCBS_100542	100	peruvianum	T._peruvianum_CP15_9_MW480154	99.73	−	MN605883T._zelobreve_CGMCC_3,19695	93.21	T. cf. peruvianum	MW480154
							zelobreve	MN605872T._zelobreve_CGMCC_3_19695	99.51
							lentiforme	FJ442687T_lentiformeGJS00_22xxx	99.02
129	BOLM552	AT 3-2	Soil Fallow	Trichoderma	T._longibrachiatumCBS_816_68	96.72	peruvianum	T._peruvianum_CP15_9_MW480154	99.6	−	JQ685868T_orientaleS187	85.96	T. cf. peruvianum	MW480154
130	BOLM553	LT 34	Rhizosphere Coffee	Trichoderma	T._simplexHMAS_248860	98.3	−	KY687981T_simplexTC671	97.66	pinicola	MH025981T_pinicolaSFC20130926_S233	98.03	T. cf. pinicola	MH025981
131	BOLM554	BT 26-2	Soil Fallow	Trichoderma	T._taiwanenseCBS_119058	94.15	−	KU529147T_sparsum10122	98.77		Ambig		T. cf. sparsum
132	BOLM555	MT 54	Soil Forest	Trichoderma	T._gamsiiGJS_04_09	100	caribbaeum	KJ665246T_caribbaeumCBS119093	99.75	−	DQ289010T_caribbaeum_var__aequatorialeDis320c	94.68	T. cf. caribbaeum	DQ289010
					T._koningiopsisCBS_119075		caribbaeum	KT028596T_caribbaeum_var__aequatorialeDis320c	99.51
					T._ovalisporumCBS_113299		istrianum	KJ665281T_istrianumCBS130539	99.02
133	BOLM556	BT 24-2	Soil Fallow	Trichoderma	T._gamsiiGJS_04_09	100		Ambig		canadense	T._canadense_SuRDC_1422_MZ189377	98.59	T. cf. canadense	MZ189377
					T._koningiopsisCBS_119075
					T._ovalisporumCBS_113299
134	BOLM557	BT 100-2	Soil Fallow	Trichoderma	T._taiwanenseCBS_119058	99.03		Ambig		nigricans	T._nigricans_T32781_OP357974	97.83	T. cf. nigricans	OP357974
					T._caribbaeumCBS_119093					nordicum	T._nordicum_WT13001_MH287501	97.11
135	BOLM558	BT 88-1	Soil Fallow	Trichoderma	T._taiwanenseCBS_119058	99.03	nigricans	T._nigricans_T32781_OP357959	99.02		Ambig		T. cf. nigricans	OP357974
							nordicum	MH287502T._nordicum_WT13001	99.02
							LY357	WGSrpb2_T__sp__LY357	99.02
136	BOLM559	BT 10	Soil Fallow	Trichoderma	T._lentiformeCBS_100542	100	−	T._ararianum_265F6C_AM_MT322315	98.44	hortense	MH253895T._hortense_G,J,S,_08-116	100	T.cf.hortense	MH253895
137	BOLM560	BT 30-1	Soil Fallow	Trichoderma	T._lentiformeCBS_100542	99.25	−	JQ685884T_orientaleS187xxx	98.4	hortense	MH253895T._hortense_G,J,S,_08-116	100	T. cf. hortense	MH253895
138	BOLM561	BT 89	Rhizosphere Coffee	Trichoderma	T._brevicompactumCBS_109720	100	brevicompactum	WGSrpb2T_brevicompactumIBT_40841xxx	99.51	brasiliensis	T._brasiliensis_14F5R_AM_MT300486	98.32	T. aff. brevicompactum	IBT_40841
										brevicompactum	WGStef1T_brevicompactumIBT_40841	97.91
139	BOLM562	BT 11	Rhizosphere Coffee	Trichoderma	T._brevicompactumCBS_109720	100	brasiliensis	T._brasiliensis_14F5R_AM_MT300488	100	brevicompactum	WGStef1T_brevicompactumIBT_40841	98.09	T. aff. brevicompactum	IBT_40841
							brevicompactum	WGSrpb2T_brevicompactumIBT_40841xxx	99.51
140	BOLM563	BT 62-2	Rhizosphere Coffee	Trichoderma	T._brevicompactumCBS_109720	100	brasiliensis	T._brasiliensis_14F5R_AM_MT300488	100	brasiliensis	T._brasiliensis_14F5R_AM_MT300486	99.05	T. aff. brasiliensis	MT300488/MT300486
										brevicompactum	WGStef1T_brevicompactumIBT_40841	98.09
141	BOLM564	BT 98	Rhizosphere Coffee	Trichoderma	T._lentiformeCBS_100542	100	brasiliensis	T._brasiliensis_14F5R_AM_MT300488	100	−	MN605883T._zelobreve_CGMCC_3,19695	96.04	T. aff. brasiliensis	MT300488
142	BOLM565	LT 57	Rhizosphere Coffee	Trichoderma	T._brevicompactumCBS_109720	100	subazureum	MT052190T._subazureum_YMF_1_06207	99.38	brasiliensis	T._brasiliensis_14F5R_AM_MT300486	99.76	T. aff. brasiliensis	MT300486
										brevicompactum	WGStef1T_brevicompactumIBT_40841	98.09
143	BOLM566	LT 50	Rhizosphere Coffee	Trichoderma	T._lentiformeCBS_100542	99.81	afarasin	FJ442778T_afarasinDIS314Fxxx	99.75	pseudopyramidale	MK044131T._pseudopyramidale_COAD_2426	98.63	T. aff. pseudopyramidale	COAD_2426
							azevedoi	T._azevedoi_CEN1403_MK696800	99.74
							endophyticum	FJ442721T_endophyticumCBS130730xxx	99.51
144	BOLM567	AT 35	Rhizosphere Coffee	Trichoderma	T._lentiformeCBS_100542	97.74	orientale	JQ685884T_orientaleS187xxx	99.02	pseudopyramidale	MK044131T._pseudopyramidale_COAD_2426	99.02	T. aff. pseudopyramidale	COAD_2426
										pyramidale	KJ665699T_pyramidaleCBS135574	97.29
145	BOLM568	AT 8	Rhizosphere Coffee	Trichoderma	T._lentiformeCBS_100542	99.62	orientale	JQ685884T_orientaleS187xxx	99.02	pseudopyramidale	MK044131T._pseudopyramidale_COAD_2426	99.02	T. aff. pseudopyramidale	COAD_2426
										pyramidale	KJ665699T_pyramidaleCBS135574	97.29
										−	JQ685868T_orientaleS187	74.92
146	BOLM569	AT 4	Soil Fallow	Trichoderma	T._longibrachiatumCBS_816_68	96.54	pseudopyramidale	T._pseudopyramidale_E720_MK044224	99.62	−	JQ685868T_orientaleS187	86.84	T. aff. pseudopyramidale	COAD_2426
							pseudopyramidale	MK044224T._pseudopyramidale_COAD_2426	99.62
147	BOLM570	AT 79-2	Soil Fallow	Trichoderma	T._lentiformeCBS_100542	100	pseudopyramidale	T._pseudopyramidale_E720_MK044224	99.87	endophyticum	FJ463314T_endophyticumCBS130730	99.8	T. aff. pseudopyramidale	COAD_2426
							pseudopyramidale	MK044224T._pseudopyramidale_COAD_2426	99.87	afarasin	FJ463400T_afarasinDIS314F	98.43
										anaharzianum	T._anaharzianum_YMF_1_00383_MH183182	98.28
										anaharzianum	MH183182T._anaharzianum_YMF_1,00383	98.28
										phayaoense	T._phayaoense_SDBR_CMU349_MW002073	98.09
										lentinulae	MN605878T._lentinulae_CGMCC_3,19847	97.84
										lentinulae	T._lentinulae_HMAS_248256_MN605878	97.84
										pollinicola	MF939619T_pollinicolaCGMCC_3_18781	97.41
148	BOLM571	AT 23-2	Rhizosphere Coffee	Trichoderma	T._lentiformeCBS_100542	100	pseudopyramidale	T._pseudopyramidale_E720_MK044224	99.62	ghanense	AY937423T_ghanenseGJS95_137	97.53	T. aff. pseudopyramidale	COAD_2426
							pseudopyramidale	MK044224T._pseudopyramidale_COAD_2426	99.62
149	BOLM572	HT 8	Rhizosphere Coffee	Trichoderma	T._lentiformeCBS_100542	99.62	pseudopyramidale	T._pseudopyramidale_E720_MK044224	99.62		Ambig		T. aff. pseudopyramidale	COAD_2426
							pseudopyramidale	MK044224T._pseudopyramidale_COAD_2426	99.62
150	BOLM573	AT 7-2	Rhizosphere Coffee	Trichoderma	T._lentiformeCBS_100542	99.62		Ambig		pseudopyramidale	MK044131T._pseudopyramidale_COAD_2426	99.02	T. aff. pseudopyramidale	COAD_2426
151	BOLM574	AT 39-1	Rhizosphere Coffee	Trichoderma	T._lentiformeCBS_100542	99.62		Ambig		pseudopyramidale	MK044131T._pseudopyramidale_COAD_2426	97.07	T. aff. pseudopyramidale	COAD_2426
152	BOLM575	AT 1-2	Rhizosphere Coffee	Trichoderma	T._lentiformeCBS_100542	99.62		Ambig		pseudopyramidale	MK044131T._pseudopyramidale_COAD_2426	99.02	T. aff. pseudopyramidale	COAD_2426
										pyramidale	KJ665699T_pyramidaleCBS135574	97.29
153	BOLM576	MT 50-2	Rhizosphere Coffee	Trichoderma	T._gamsiiGJS_04_09	100	ghanense	JN175559T_ghanenseGJS95_137	99.88	koningiopsis	DQ284966T_koningiopsisG_J_S_93_20	99.81	T. aff. ghanense	GJS95_137
					T._koningiopsisCBS_119075					acreanum	T._acreanum_3F13C_AC_MT336736	97.19
					T._ovalisporumCBS_113299
154	BOLM577	BT 99	Rhizosphere Coffee	Trichoderma	T._lentiformeCBS_100542	99.81	ghanense	JN175559T_ghanenseGJS95_137	100	endophyticum	FJ463314T_endophyticumCBS130730	99.61	T. aff. ghanense	GJS95_137
										afarasin	FJ463400T_afarasinDIS314F	97.81
										−	AY937423T_ghanenseGJS95_137	80.26
155	BOLM578	MT 12	Soil Forest	Trichoderma	T._virensGv_29_8	93.28	ghanense	JN175559T_ghanenseGJS95_137	99.88	inaequilaterale	T._inaequilaterale_YMF_1_06203_MT070152	97.92	T. aff. ghanense	GJS95_137
										inaequilaterale	MT070152T._inaequilaterale_YMF_1,06203	97.92
										subazureum	MT070148T._subazureum_YMF_1,06207	97.69
										subazureum	T._subazureum_YMF_1_06207_MT070148	97.69
156	BOLM579	ST 48	Rhizosphere Coffee	Trichoderma	T._lentiformeCBS_100542	99.43	ghanense	JN175559T_ghanenseGJS95_137	100	zelobreve	MN605883T._zelobreve_CGMCC_3,19695	97.94	T. aff. ghanense	GJS95_137
										zelobreve	T._zelobreve_HMAS_248254_MN605883	97.94
										lentiforme	AF443930T_lentiformeGJS00_22	97.63
										breve	KY688045T_breveTC735	97.09
157	BOLM580	MT 6-2	Rhizosphere Coffee	Trichoderma	T._simplexHMAS_248860	97.35	ghanense	JN175559T_ghanenseGJS95_137	99.63	pinicola	MH025981T_pinicolaSFC20130926_S233	98.47	T. aff. ghanense	GJS95_137
158	BOLM581	ST 45	Rhizosphere Coffee	Trichoderma	T._lentiformeCBS_100542	100	ghanense	JN175559T_ghanenseGJS95_137	100	−	MN605883T._zelobreve_CGMCC_3,19695	95.31	T. aff. ghanense	GJS95_137
159	BOLM582	AT 65-2	Soil Forest	Trichoderma	T._lentiformeCBS_100542	99.81	ghanense	JN175559T_ghanenseGJS95_137	99.51	−	JQ685868T_orientaleS187	95.32	T. aff. ghanense	GJS95_137
160	BOLM583	LT 26-2	Rhizosphere Coffee	Trichoderma	T._lentiformeCBS_100542	100	ghanense	JN175559T_ghanenseGJS95_137	99.88	−	MN605883T._zelobreve_CGMCC_3,19695	93.52	T. aff. ghanense	GJS95_137
161	BOLM584	MT 27-2	Rhizosphere Coffee	Trichoderma	T._koningiopsisCBS_119075	99.42	ghanense	JN175559T_ghanenseGJS95_137	100	−	JQ685868T_orientaleS187	95.33	T. aff. ghanense	GJS95_137
162	BOLM585	LT 12	Rhizosphere Coffee	Trichoderma	T._ghanenseGJS_95_137	99.82	jaklitschii	T._jaklitschii_CP18_2_MW480152	100	ghanense	AY937423T_ghanenseGJS95_137	99.1	T. aff. ghanense	GJS95_137
							inhamatum	FJ442725T_inhamatumCBS273_78	99.75
163	BOLM586	AT 24-1	Rhizosphere Coffee	Trichoderma	T._ghanenseGJS_95_137	98.19	jaklitschii	T._jaklitschii_CP18_2_MW480152	99.87	ghanense	AY937423T_ghanenseGJS95_137	99.33	T. aff. ghanense	GJS95_137
							inhamatum	FJ442725T_inhamatumCBS273_78	99.63
164	BOLM587	AT 12-1	Rhizosphere Coffee	Trichoderma	T._ghanenseGJS_95_137	99.82	orientale	JQ685884T_orientaleS187xxx	99.14	ghanense	AY937423T_ghanenseGJS95_137	99.55	T. aff. ghanense	GJS95_137
							aethiopicum	HM182986T_aethiopicumCBS130628	99
165	BOLM588	AT 13	Rhizosphere Coffee	Trichoderma	T._ghanenseGJS_95_137	99.64	peruvianum	T._peruvianum_CP15_9_MW480154	99.6	ghanense	AY937423T_ghanenseGJS95_137	99.1	T. aff. ghanense	GJS95_137
							zelobreve	MN605872T._zelobreve_CGMCC_3_19695	99.38
166	BOLM589	BT 59	Rhizosphere Coffee	Trichoderma	T._ghanenseGJS_95_137	99.82	simplex	KY687981T_simplexTC671	99.14	ghanense	AY937423T_ghanenseGJS95_137	99.33	T. aff. ghanense	GJS95_137
167	BOLM590	AT 12-2	Rhizosphere Coffee	Trichoderma	T._ghanenseGJS_95_137	99.82	−	T._pseudopyramidale_E720_MK044224	98.49	ghanense	AY937423T_ghanenseGJS95_137	99.55	T. aff. ghanense	GJS95_137
168	BOLM591	BT 57-1	Soil Fallow	Trichoderma	T._ghanenseGJS_95_137	99.82	−	JQ685884T_orientaleS187xxx	98.77	ghanense	AY937423T_ghanenseGJS95_137	99.33	T. aff. ghanense	GJS95_137
169	BOLM592	BT 19-1	Soil Fallow	Trichoderma	T._ghanenseGJS_95_137	99.82		Ambig		ghanense	AY937423T_ghanenseGJS95_137	99.33	T. aff. ghanense	GJS95_137
170	BOLM593	AT 23-1	Rhizosphere Coffee	Trichoderma	T._ghanenseGJS_95_137	99.82		Ambig		ghanense	AY937423T_ghanenseGJS95_137	98.43	T. aff. ghanense	GJS95_137
171	BOLM594	ST 1	Rhizosphere Coffee	Trichoderma	T._lentiformeCBS_100542	99.44	−	JN175559T_ghanenseGJS95_137	97.17	zelobreve	MN605883T._zelobreve_CGMCC_3,19695	99.13	T. aff. ghanense	GJS95_137
										zelobreve	T._zelobreve_HMAS_248254_MN605883	99.13
										lentiforme	AF443930T_lentiformeGJS00_22	97.63
										breve	KY688045T_breveTC735	97.51
172	BOLM595	BT 28-3	Rhizosphere Coffee	Trichoderma	T._ghanenseGJS_95_137	97.28	zelobreve	MN605872T._zelobreve_CGMCC_3_19695	99.63	−	AY937423T_ghanenseGJS95_137	87.95	T. aff. ghanense	GJS95_137
							lentiforme	FJ442687T_lentiformeGJS00_22xxx	99.38
							peruvianum	T._peruvianum_CP15_9_MW480154	99.33
173	BOLM596	BT 65-3	Rhizosphere Coffee	Trichoderma	T._ghanenseGJS_95_137	99.82	dorothopsis	T._dorothopsis_HZA15_MH647805	99.51	−	AY937423T_ghanenseGJS95_137	90.38	T. aff. ghanense	GJS95_137
							POS7	WGSrpb2_T__sp__POS7	99.38
174	BOLM597	ST 6	Rhizosphere Coffee	Trichoderma	T._lentiformeCBS_100542	100	afarasin	FJ442778T_afarasinDIS314Fxxx	99.75	−	AY937423T_ghanenseGJS95_137	88.91	T. aff. ghanense	GJS95_137
							azevedoi	T._azevedoi_CEN1403_MK696800	99.74
							endophyticum	FJ442721T_endophyticumCBS130730xxx	99.51
175	BOLM598	BT 51	Rhizosphere Coffee	Trichoderma	T._longibrachiatumCBS_816_68	98.54	orientale	JQ685884T_orientaleS187xxx	99.02	−	AY865640T_longibrachiatumCBS816_68	84.98	T. aff.orientale	JQ685884
176	BOLM599	ST 27	Rhizosphere Coffee	Trichoderma	T._longibrachiatumCBS_816_68	98.55	orientale	JQ685884T_orientaleS187xxx	99.02	−	MF371226T_xanthumTC714	85.89	T. aff.orientale	JQ685884
177	BOLM600	BT 54-1	Rhizosphere Coffee	Trichoderma	T._longibrachiatumCBS_816_68	98.54	orientale	JQ685884T_orientaleS187xxx	99.02	−	AY865640T_longibrachiatumCBS816_68	87.03	T. aff.orientale	JQ685884
178	BOLM601	LT 53	Rhizosphere Coffee	Trichoderma	T._longibrachiatumCBS_816_68	98.54	orientale	JQ685884T_orientaleS187xxx	99.02	−	JN175571T_pinnatumGJS04_100	86.22	T. aff.orientale	JQ685884
179	BOLM602	BT 60-2	Rhizosphere Coffee	Trichoderma	T._longibrachiatumCBS_816_68	98.72	orientale	JQ685884T_orientaleS187xxx	99.02	−	JN175571T_pinnatumGJS04_100	86.97	T. aff.orientale	JQ685884
180	BOLM603	BT 96	Soil Fallow	Trichoderma	T._lentiformeCBS_100542	100	orientale	JQ685884T_orientaleS187xxx	99.02	−	MN605883T._zelobreve_CGMCC_3,19695	96.57	T. aff.orientale	JQ685884
181	BOLM604	BT 45-2	Soil Fallow	Trichoderma	T._lentiformeCBS_100542	100	orientale	JQ685884T_orientaleS187xxx	99.02	−	KX026957T_viridulum9767	73.09	T. aff.orientale	JQ685884
182	BOLM605	BT 8	Soil Fallow	Trichoderma	T._lentiformeCBS_100542	99.24	orientale	JQ685884T_orientaleS187xxx	99.02	−	MN605883T._zelobreve_CGMCC_3,19695	96.6	T. aff.orientale	JQ685884
183	BOLM606	AT 26-2	Rhizosphere Coffee	Trichoderma	T._lentiformeCBS_100542	100	orientale	JQ685884T_orientaleS187xxx	99.02	lentiforme	AF443930T_lentiformeGJS00_22	97.03	T. aff.orientale	JQ685884
184	BOLM607	AT 28-1	Soil Fallow	Trichoderma	T._longibrachiatumCBS_816_68	96.54	jaklitschii	T._jaklitschii_CP18_2_MW480152	99.2	−	JQ685868T_orientaleS187	86.84	T. aff.orientale	JQ685884
185	BOLM608	AT 58-1	Rhizosphere Coffee	Trichoderma	T._longibrachiatumCBS_816_68	98.36	orientale	JQ685884T_orientaleS187xxx	99.14	−	MF371226T_xanthumTC714	86.2	T. aff.orientale	JQ685884
							aethiopicum	HM182986T_aethiopicumCBS130628	99
186	BOLM609	ST 3	Rhizosphere Coffee	Trichoderma	T._gamsiiGJS_04_09	100	orientale	JQ685884T_orientaleS187xxx	99.02		Ambig		T. aff. orientale	JQ685884
					T._koningiopsisCBS_119075
					T._ovalisporumCBS_113299
187	BOLM610	AT 72	Rhizosphere Coffee	Trichoderma	T._lentiformeCBS_100542	99.25	zelobreve	MN605872T._zelobreve_CGMCC_3_19695	99.63	−	AF443930T_lentiformeGJS00_22	92.58	T. aff.lentiforme	GJS00_22
							lentiforme	FJ442687T_lentiformeGJS00_22xxx	99.38
							peruvianum	T._peruvianum_CP15_9_MW480154	99.33
188	BOLM611	MT 29	Rhizosphere Coffee	Trichoderma	T._lentiformeCBS_100542	100	peruvianum	T._peruvianum_CP15_9_MW480154	99.73	−	AF443930T_lentiformeGJS00_22	90.72	T. aff. lentiforme	GJS00_22
							zelobreve	MN605872T._zelobreve_CGMCC_3_19695	99.51
							lentiforme	FJ442687T_lentiformeGJS00_22xxx	99.02
189	BOLM612	AT 17-2	Rhizosphere Coffee	Trichoderma	T._lentiformeCBS_100542	98.49	peruvianum	T._peruvianum_CP15_9_MW480154	99.73	−	AF443930T_lentiformeGJS00_22	96.44	T.aff.lentiforme	GJS00_22
							zelobreve	MN605872T._zelobreve_CGMCC_3_19695	99.51
							lentiforme	FJ442687T_lentiformeGJS00_22xxx	99.02
190	BOLM613	BT 35	Soil Fallow	Trichoderma	T._lentiformeCBS_100542	100	zelobreve	MN605872T._zelobreve_CGMCC_3_19695	99.63	−	AF443930T_lentiformeGJS00_22	91.82	T. aff.lentiforme	GJS00_22
							lentiforme	FJ442687T_lentiformeGJS00_22xxx	99.38
							peruvianum	T._peruvianum_CP15_9_MW480154	99.33
191	BOLM614	BT 41	Soil Fallow	Trichoderma	T._lentiformeCBS_100542	100	peruvianum	T._peruvianum_CP15_9_MW480154	99.73	−	AF443930T_lentiformeGJS00_22	96.74	T. aff.lentiforme	GJS00_22
							zelobreve	MN605872T._zelobreve_CGMCC_3_19695	99.51
							lentiforme	FJ442687T_lentiformeGJS00_22xxx	99.02
192	BOLM615	AT 102	Rhizosphere Coffee	Trichoderma	T._lentiformeCBS_100542	100	peruvianum	T._peruvianum_CP15_9_MW480154	99.73	−	AF443930T_lentiformeGJS00_22	97.33	T. aff.lentiforme	GJS00_22
							zelobreve	MN605872T._zelobreve_CGMCC_3_19695	99.51
							lentiforme	FJ442687T_lentiformeGJS00_22xxx	99.02
193	BOLM616	AT 5-1	Rhizosphere Coffee	Trichoderma	T._lentiformeCBS_100542	100	peruvianum	T._peruvianum_CP15_9_MW480154	99.73	−	AF443930T_lentiformeGJS00_22	97.92	T. aff.lentiforme	GJS00_22
							zelobreve	MN605872T._zelobreve_CGMCC_3_19695	99.51
							lentiforme	FJ442687T_lentiformeGJS00_22xxx	99.02
194	BOLM617	ST 23-2	Rhizosphere Coffee	Trichoderma	T._lentiformeCBS_100542	98.31	zelobreve	MN605872T._zelobreve_CGMCC_3_19695	99.63	−	AF443930T_lentiformeGJS00_22	96.74	T. aff.lentiforme	GJS00_22
							lentiforme	FJ442687T_lentiformeGJS00_22xxx	99.38
							peruvianum	T._peruvianum_CP15_9_MW480154	99.33
195	BOLM618	BT 45	Soil Fallow	Trichoderma	NR_144868__T._lentiformeCBS_100542	100	peruvianum	T._peruvianum_CP15_9_MW480154	99.73	−	AF443930T_lentiformeGJS00_22	83.68	T. aff.lentiforme	GJS00_22
							zelobreve	MN605872T._zelobreve_CGMCC_3_19695	99.51	−	MN605883T._zelobreve_CGMCC_3,19695	70.23
							lentiforme	FJ442687T_lentiformeGJS00_22xxx	99.02
196	BOLM619	AT 71	Rhizosphere Coffee	Trichoderma	T._lentiformeCBS_100542	97.36	peruvianum	T._peruvianum_CP15_9_MW480154	99.73	−	MN605883T._zelobreve_CGMCC_3,19695	96.48	T. aff.lentiforme	GJS00_22
							zelobreve	MN605872T._zelobreve_CGMCC_3_19695	99.51
							lentiforme	FJ442687T_lentiformeGJS00_22xxx	99.02
197	BOLM620	BT 33-1	Rhizosphere Coffee	Trichoderma	T._lentiformeCBS_100542	99.81	−	MN605872T._zelobreve_CGMCC_3_19695	96.92	zelobreve	MN605883T._zelobreve_CGMCC_3.19695	99.07	T.aff.lentiforme	GJS00_22
										zelobreve	T._zelobreve_HMAS_248254_MN605883	99.07
										breve	KY688045T_breveTC735	97.37
										lentiforme	AF443930T_lentiformeGJS00_22	97.33
198	BOLM621	AT 16	Rhizosphere Coffee	Trichoderma	T._lentiformeCBS_100542	100	peruvianum	T._peruvianum_CP15_9_MW480154	99.73	lentiforme	AF443930T_lentiformeGJS00_22	97.03	T. aff.lentiforme	GJS00_22
							zelobreve	MN605872T._zelobreve_CGMCC_3_19695	99.51
							lentiforme	FJ442687T_lentiformeGJS00_22xxx	99.02
199	BOLM622	BT 22	Soil Fallow	Trichoderma	T._lentiformeCBS_100542	100	peruvianum	T._peruvianum_CP15_9_MW480154	99.73	lentiforme	AF443930T_lentiformeGJS00_22	97.63	T. aff.lentiforme	GJS00_22
							zelobreve	MN605872T._zelobreve_CGMCC_3_19695	99.51
							lentiforme	FJ442687T_lentiformeGJS00_22xxx	99.02
200	BOLM623	AT 77	Rhizosphere Coffee	Trichoderma	T._lentiformeCBS_100542	100	peruvianum	T._peruvianum_CP15_9_MW480154	99.73	lentiforme	AF443930T_lentiformeGJS00_22	97.03	T. aff.lentiforme	GJS00_22
							zelobreve	MN605872T._zelobreve_CGMCC_3_19695	99.51
							lentiforme	FJ442687T_lentiformeGJS00_22xxx	99.02
201	BOLM624	AT 17-1	Rhizosphere Coffee	Trichoderma	T._lentiformeCBS_100542	100	peruvianum	T._peruvianum_CP15_9_MW480154	99.73	lentiforme	AF443930T_lentiformeGJS00_22	97.63	T. aff.lentiforme	GJS00_22
							zelobreve	MN605872T._zelobreve_CGMCC_3_19695	99.51
							lentiforme	FJ442687T_lentiformeGJS00_22xxx	99.02
202	BOLM625	BT 52	Soil Fallow	Trichoderma	T._lentiformeCBS_100542	100	peruvianum	T._peruvianum_CP15_9_MW480154	99.73	zelobreve	MN605883T._zelobreve_CGMCC_3,19695	99.11	T. aff.lentiforme	GJS00_22
							zelobreve	MN605872T._zelobreve_CGMCC_3_19695	99.51	zelobreve	T._zelobreve_HMAS_248254_MN605883	99.11
							lentiforme	FJ442687T_lentiformeGJS00_22xxx	99.02	breve	KY688045T_breveTC735	98.31
										lentiforme	AF443930T_lentiformeGJS00_22	97.63
203	BOLM626	BT 34	Soil Fallow	Trichoderma	T._lentiformeCBS_100542	100		Ambig		lentiforme	AF443930T_lentiformeGJS00_22	97.63	T. aff.lentiforme	GJS00_22
204	BOLM627	BT 79	Rhizosphere Coffee	Trichoderma	T._harzianumCBS_226_95	91.76		Ambig		lentiforme	AF443930T_lentiformeGJS00_22	97.63	T. aff.lentiforme	GJS00_22
										zelobreve	MN605883T._zelobreve_CGMCC_3,19695	97.07
205	BOLM628	BT 112	Soil Fallow	Trichoderma	T._lentiformeCBS_100542	99.81		Ambig		lentiforme	AF443930T_lentiformeGJS00_22	97.63	T. aff.lentiforme	GJS00_22
206	BOLM629	MT 24	Soil Forest	Trichoderma	T._lentiformeCBS_100542	99.43		Ambig		lentiforme	AF443930T_lentiformeGJS00_22	97.63	T. aff.lentiforme	GJS00_22
207	BOLM630	ST 21	Rhizosphere Coffee	Trichoderma	T._lentiformeCBS_100542	100	afarasin	FJ442778T_afarasinDIS314Fxxx	99.63	lentiforme	AF443930T_lentiformeGJS00_22	97.92	T. aff. lentiforme	GJS00_22
							azevedoi	T._azevedoi_CEN1403_MK696800	99.6
							endophyticum	FJ442721T_endophyticumCBS130730xxx	99.38
208	BOLM631	BT 28-1	Rhizosphere Coffee	Trichoderma	T._lentiformeCBS_100542	99.24	afarasin	FJ442778T_afarasinDIS314Fxxx	99.63	lentiforme	AF443930T_lentiformeGJS00_22	97.63	T. aff. lentiforme	GJS00_22
							azevedoi	T._azevedoi_CEN1403_MK696800	99.6
							endophyticum	FJ442721T_endophyticumCBS130730xxx	99.38
209	BOLM632	BT 61	Rhizosphere Coffee	Trichoderma	T._lentiformeCBS_100542	99.81	afarasin	FJ442778T_afarasinDIS314Fxxx	99.75	lentiforme	AF443930T_lentiformeGJS00_22	97.03	T. aff. lentiforme	GJS00_22
							azevedoi	T._azevedoi_CEN1403_MK696800	99.74
							endophyticum	FJ442721T_endophyticumCBS130730xxx	99.51
210	BOLM633	BT 46	Rhizosphere Coffee	Trichoderma	T._lentiformeCBS_100542	99.81	afarasin	FJ442778T_afarasinDIS314Fxxx	99.75	lentiforme	AF443930T_lentiformeGJS00_22	97.63	T. aff. lentiforme	GJS00_22
							azevedoi	T._azevedoi_CEN1403_MK696800	99.74
							endophyticum	FJ442721T_endophyticumCBS130730xxx	99.51
211	BOLM634	BT 28	Rhizosphere Coffee	Trichoderma	T._lentiformeCBS_100542	99.24	afarasin	FJ442778T_afarasinDIS314Fxxx	99.63	lentiforme	AF443930T_lentiformeGJS00_22	97.03	T. aff. lentiforme	GJS00_22
							azevedoi	T._azevedoi_CEN1403_MK696800	99.6
							endophyticum	FJ442721T_endophyticumCBS130730xxx	99.38
212	BOLM635	BT 103	Rhizosphere Coffee	Trichoderma	T._lentiformeCBS_100542	100	afarasin	FJ442778T_afarasinDIS314Fxxx	99.75	−	AF443930T_lentiformeGJS00_22	96.7	T. aff. lentiforme	GJS00_22
							azevedoi	T._azevedoi_CEN1403_MK696800	99.74
							endophyticum	FJ442721T_endophyticumCBS130730xxx	99.51
213	BOLM636	HT 14	Rhizosphere Coffee	Trichoderma	T._linzhienseHMAS_248846	99.43	afarasin	FJ442778T_afarasinDIS314Fxxx	99.75	lentiforme	AF443930T_lentiformeGJS00_22	97.33	T. aff. lentiforme	GJS00_22
							azevedoi	T._azevedoi_CEN1403_MK696800	99.74
							endophyticum	FJ442721T_endophyticumCBS130730xxx	99.51
214	BOLM637	LT 9	Rhizosphere Coffee	Trichoderma	T._lentiformeCBS_100542	100	afarasin	FJ442778T_afarasinDIS314Fxxx	99.51	breve	KY688045T_breveTC735	98.91	T. aff. lentiforme	GJS00_22
							azevedoi	T._azevedoi_CEN1403_MK696800	99.47	zelobreve	MN605883T._zelobreve_CGMCC_3,19695	98.86
							endophyticum	FJ442721T_endophyticumCBS130730xxx	99.26	zelobreve	T._zelobreve_HMAS_248254_MN605883	98.86
										lentiforme	AF443930T_lentiformeGJS00_22	97.63
215	BOLM638	LT 58	Rhizosphere Coffee	Trichoderma	T._lentiformeCBS_100542	99.43	afarasin	FJ442778T_afarasinDIS314Fxxx	99.63	lentiforme	AF443930T_lentiformeGJS00_22	97.63	T. aff. lentiforme	GJS00_22
							azevedoi	T._azevedoi_CEN1403_MK696800	99.6	zelobreve	MN605883T._zelobreve_CGMCC_3,19695	97.49
							endophyticum	FJ442721T_endophyticumCBS130730xxx	99.38	zelobreve	T._zelobreve_HMAS_248254_MN605883	97.49
216	BOLM639	BT 74	Rhizosphere Coffee	Trichoderma	T._lentiformeCBS_100542	99.81	afarasin	FJ442778T_afarasinDIS314Fxxx	99.75	lentiforme	AF443930T_lentiformeGJS00_22	97.33	T. aff. lentiforme	GJS00_22
							azevedoi	T._azevedoi_CEN1403_MK696800	99.74	zelobreve	MN605883T._zelobreve_CGMCC_3,19695	97.32
							endophyticum	FJ442721T_endophyticumCBS130730xxx	99.51	zelobreve	T._zelobreve_HMAS_248254_MN605883	97.32
217	BOLM640	BT 96-2	Soil Fallow	Trichoderma	T._lentiformeCBS_100542	100	afarasin	FJ442778T_afarasinDIS314Fxxx	99.51	lentiforme	AF443930T_lentiformeGJS00_22	97.33	T. aff. lentiforme	GJS00_22
							azevedoi	T._azevedoi_CEN1403_MK696800	99.47	zelobreve	T._zelobreve_HMAS_248254_MN605883	97.09
							endophyticum	FJ442721T_endophyticumCBS130730xxx	99.26
218	BOLM641	HT 33	Rhizosphere Coffee	Trichoderma	T._linzhienseHMAS_248846	99.43	afarasin	FJ442778T_afarasinDIS314Fxxx	99.63	lentiforme	AF443930T_lentiformeGJS00_22	97.63	T. aff. lentiforme	GJS00_22
							azevedoi	T._azevedoi_CEN1403_MK696800	99.6	zelobreve	MN605883T._zelobreve_CGMCC_3,19695	97.36
							endophyticum	FJ442721T_endophyticumCBS130730xxx	99.38	zelobreve	T._zelobreve_HMAS_248254_MN605883	97.36
										breve	KY688045T_breveTC735	97.11
219	BOLM642	BT 104	Rhizosphere Coffee	Trichoderma	T._longibrachiatumCBS_816_68	100	afarasin	FJ442778T_afarasinDIS314Fxxx	99.63	lentiforme	AF443930T_lentiformeGJS00_22	97.63	T. aff. lentiforme	GJS00_22
							azevedoi	T._azevedoi_CEN1403_MK696800	99.6	breve	KY688045T_breveTC735	97.3
							endophyticum	FJ442721T_endophyticumCBS130730xxx	99.38	zelobreve	T._zelobreve_HMAS_248254_MN605883	97.21
										zelobreve	MN605883T._zelobreve_CGMCC_3,19695	97.21
220	BOLM643	LT 20-1	Rhizosphere Coffee	Trichoderma	T._linzhienseHMAS_248846	98.49	dorothopsis	T._dorothopsis_HZA15_MH647805	99.51	lentiforme	AF443930T_lentiformeGJS00_22	97.63	T. aff. lentiforme	GJS00_22
							POS7	WGSrpb2_T__sp__POS7	99.38	zelobreve	MN605883T._zelobreve_CGMCC_3,19695	97.57
221	BOLM644	LT 7	Rhizosphere Coffee	Trichoderma	T._lentiformeCBS_100542	100	dorothopsis	T._dorothopsis_HZA15_MH647805	99.38	lentiforme	AF443930T_lentiformeGJS00_22	97.63	T. aff. lentiforme	GJS00_22
							POS7	WGSrpb2_T__sp__POS7	99.26
							acreanum	T._acreanum_3F13C_AC_MT322313	99.09
222	BOLM645	BT 37-2	Soil Fallow	Trichoderma	T._lentiformeCBS_100542	100	dorothopsis	T._dorothopsis_HZA15_MH647805	99.75	lentiforme	AF443930T_lentiformeGJS00_22	97.03	T. aff. lentiforme	GJS00_22
							ararianum	T._ararianum_265F6C_AM_MT322315	99.74
							POS7	WGSrpb2_T__sp__POS7	99.63
							acreanum	T._acreanum_3F13C_AC_MT322313	99.61
							koningiopsis	EU241506T_koningiopsisG_J_S_93_20	99.02
223	BOLM646	BT 116-2	Soil Fallow	Trichoderma	T._lentiformeCBS_100542	100	dorothopsis	T._dorothopsis_HZA15_MH647805	99.26	zelobreve	MN605883T._zelobreve_CGMCC_3,19695	99.13	T. aff. lentiforme	GJS00_22
							POS7	WGSrpb2_T__sp__POS7	99.14	zelobreve	T._zelobreve_HMAS_248254_MN605883	99.13
										breve	KY688045T_breveTC735	97.53
										lentiforme	AF443930T_lentiformeGJS00_22	97.03
224	BOLM647	ST 23	Rhizosphere Coffee	Trichoderma	T. lentiformeCBS_100542	99.81	dorothopsis	T._dorothopsis_HZA15_MH647805	99.75	lentiforme	AF443930T_lentiformeGJS00_22	97.03	T. aff. lentiforme	GJS00_22
							ararianum	T._ararianum_265F6C_AM_MT322315	99.74	−	T._ararianum_265F6C_AM_MT327808	64.64
							POS7	WGSrpb2_T__sp__POS7	99.63	−	T._dorothopsis_HZA15_MK850837	63.07
							acreanum	T._acreanum_3F13C_AC_MT322313	99.61	−	DQ284966T_koningiopsisG_J_S_93_20	62.32
							koningiopsis	EU241506T_koningiopsisG_J_S_93_20	99.02
225	BOLM648	AT 6-1	Rhizosphere Coffee	Trichoderma	T._linzhienseHMAS_248846	98.68	dorothopsis	T._dorothopsis_HZA15_MH647805	99.14	zelobreve	MN605883T._zelobreve_CGMCC_3,19695	99.24	T. aff. lentiforme	GJS00_22
							POS7	WGSrpb2_T__sp__POS7	99.01	zelobreve	T._zelobreve_HMAS_248254_MN605883	99.24
										breve	KY688045T_breveTC735	98.55
										lentiforme	AF443930T_lentiformeGJS00_22	97.92
226	BOLM649	BT 40-2	Rhizosphere Coffee	Trichoderma	T._lentiformeCBS_100542	100	−	DQ835518T_eucorticioidesGJS99_61xxx	70.85	zelobreve	MN605883T._zelobreve_CGMCC_3,19695	99.12	T. aff. lentiforme	GJS00_22
										zelobreve	T._zelobreve_HMAS_248254_MN605883	99.12
										breve	KY688045T_breveTC735	98.33
										lentiforme	AF443930T_lentiformeGJS00_22	97.63
227	BOLM650	AT 4-3	Soil Fallow	Trichoderma	T._longibrachiatumCBS_816_68	97.63	afarasin	FJ442778T_afarasinDIS314Fxxx	99.75	−	JQ685868T_orientaleS187	95.54	T. aff. afarasin	FJ442778
							azevedoi_	T._azevedoi_CEN1403_MK696800	99.74
							endophyticum	FJ442721T_endophyticumCBS130730xxx	99.51
228	BOLM651	AT 4-1	Soil Fallow	Trichoderma	T._longibrachiatumCBS_816_68	98.72	afarasin	FJ442778T_afarasinDIS314Fxxx	99.75	−	JQ685868T_orientaleS187	95.33	T. aff. afarasin	FJ442778
							azevedoi	T._azevedoi_CEN1403_MK696800	99.74
							endophyticum	FJ442721T_endophyticumCBS130730xxx	99.51
229	BOLM652	BT 12-3	Rhizosphere Coffee	Trichoderma	T._longibrachiatumCBS_816_68	95.99	afarasin	FJ442778T_afarasinDIS314Fxxx	99.51	−	JQ685868T_orientaleS187	95.33	T. aff. afarasin	FJ442778
							azevedoi	T._azevedoi_CEN1403_MK696800	99.47
							endophyticum	FJ442721T_endophyticumCBS130730xxx	99.26
230	BOLM653	AT 28-2	Soil Fallow	Trichoderma	T._longibrachiatumCBS_816_68	96.54	afarasin	FJ442778T_afarasinDIS314Fxxx	99.75	−	JQ685868T_orientaleS187	86.84	T. aff. afarasin	FJ442778
							azevedoi	T._azevedoi_CEN1403_MK696800	99.74
							endophyticum	FJ442721T_endophyticumCBS130730xxx	99.51
231	BOLM654	HT 10	Rhizosphere Coffee	Trichoderma	T._pleuroticolaCBS_124383	94.58	afarasin	FJ442778T_afarasinDIS314Fxxx	99.75	−	MT070148T._subazureum_YMF_1,06207	89.66	T. aff. afarasin	FJ442778
							azevedoi	T._azevedoi_CEN1403_MK696800	99.74
							endophyticum	FJ442721T_endophyticumCBS130730xxx	99.51
232	BOLM655	BT 15	Soil Fallow	Trichoderma	T._ochroleucumCBS_119502	92.58	afarasin	FJ442778T_afarasinDIS314Fxxx	99.63	−	MH287509T._macrofasciculatum_WT37805	54.21	T. aff. afarasin	FJ442778
							azevedoi	T._azevedoi_CEN1403_MK696800	99.6
							endophyticum	FJ442721T_endophyticumCBS130730xxx	99.38
233	BOLM656	ST 43-1	Rhizosphere Coffee	Trichoderma	T._lentiformeCBS_100542	99.43	afarasin	FJ442778T_afarasinDIS314Fxxx	99.63	−	AF443930T_lentiformeGJS00_22	96.74	T. aff. afarasin	FJ442778
							azevedoi	T._azevedoi_CEN1403_MK696800	99.6
							endophyticum	FJ442721T_endophyticumCBS130730xxx	99.38
234	BOLM657	BT 18-3	Rhizosphere Coffee	Trichoderma	T._taiwanenseCBS_119058	92.59	afarasin	FJ442778T_afarasinDIS314Fxxx	99.63	−	EU280055T_helicumDAOM230016	49.9	T. aff. afarasin	FJ442778
							azevedoi	T._azevedoi_CEN1403_MK696800	99.6
							endophyticum	FJ442721T_endophyticumCBS130730xxx	99.38
235	BOLM658	BT 93	Rhizosphere Coffee	Trichoderma	T._lentiformeCBS_100542	100	afarasin	FJ442778T_afarasinDIS314Fxxx	99.75	−	MN605883T._zelobreve_CGMCC_3,19695	95.97	T. aff. afarasin	FJ442778
							azevedoi	T._azevedoi_CEN1403_MK696800	99.74
							endophyticum	FJ442721T_endophyticumCBS130730xxx	99.51
236	BOLM659	BT 62-1	Rhizosphere Coffee	Trichoderma	T._lentiformeCBS_100542	99.25	afarasin	FJ442778T_afarasinDIS314Fxxx	99.75	−	AF443930T_lentiformeGJS00_22	96.74	T. aff. afarasin	FJ442778
							azevedoi	T._azevedoi_CEN1403_MK696800	99.74
							endophyticum	FJ442721T_endophyticumCBS130730xxx	99.51
237	BOLM660	BT 31	Rhizosphere Coffee	Trichoderma	T._lentiformeCBS_100542	99.81	afarasin	FJ442778T_afarasinDIS314Fxxx	99.75	−	T._zelobreve_HMAS_248254_MN605883	94.95	T. aff. afarasin	FJ442778
							azevedoi	T._azevedoi_CEN1403_MK696800	99.74
							endophyticum	FJ442721T_endophyticumCBS130730xxx	99.51
238	BOLM661	BT 84	Soil Fallow	Trichoderma	T._lentiformeCBS_100542	100	afarasin	FJ442778T_afarasinDIS314Fxxx	99.51	−	MN605883T._zelobreve_CGMCC_3,19695	94.37	T. aff. afarasin	FJ442778
							azevedoi	T._azevedoi_CEN1403_MK696800	99.47
							endophyticum	FJ442721T_endophyticumCBS130730xxx	99.26
239	BOLM662	BT 48-2	Rhizosphere Coffee	Trichoderma	T._lentiformeCBS_100542	99.81	afarasin	FJ442778T_afarasinDIS314Fxxx	99.75	−	AF443930T_lentiformeGJS00_22	96.74	T. aff. afarasin	FJ442778
							azevedoi	T._azevedoi_CEN1403_MK696800	99.74
							endophyticum	FJ442721T_endophyticumCBS130730xxx	99.51
240	BOLM663	HT 20	Rhizosphere Coffee	Trichoderma	T._lentiformeCBS_100542	99.43	afarasin	FJ442778T_afarasinDIS314Fxxx	99.75	−	AF443930T_lentiformeGJS00_22	96.74	T. aff. afarasin	FJ442778
							azevedoi	T._azevedoi_CEN1403_MK696800	99.74
							endophyticum	FJ442721T_endophyticumCBS130730xxx	99.51
241	BOLM664	ST 11	Rhizosphere Coffee	Trichoderma	T._lentiformeCBS_100542	100	afarasin	FJ442778T_afarasinDIS314Fxxx	99.51	−	AF443930T_lentiformeGJS00_22	96.44	T. aff. afarasin	FJ442778
							azevedoi	T._azevedoi_CEN1403_MK696800	99.47
							endophyticum	FJ442721T_endophyticumCBS130730xxx	99.26
242	BOLM665	LT 8-2	Rhizosphere Coffee	Trichoderma	T._lentiformeCBS_100542	100	afarasin	FJ442778T_afarasinDIS314Fxxx	99.51	−	AF443930T_lentiformeGJS00_22	96.44	T. aff. afarasin	FJ442778
							azevedoi	T._azevedoi_CEN1403_MK696800	99.47
							endophyticum	FJ442721T_endophyticumCBS130730xxx	99.26
243	BOLM666	HT 23	Rhizosphere Coffee	Trichoderma	T._lentiformeCBS_100542	99.24	afarasin	FJ442778T_afarasinDIS314Fxxx	99.75	−	MN605883T._zelobreve_CGMCC_3,19695	93.86	T. aff. afarasin	FJ442778
							azevedoi	T._azevedoi_CEN1403_MK696800	99.74
							endophyticum	FJ442721T_endophyticumCBS130730xxx	99.51
244	BOLM667	LT 15	Rhizosphere Coffee	Trichoderma	T._lentiformeCBS_100542	100	afarasin	FJ442778T_afarasinDIS314Fxxx	99.51	−	AF443930T_lentiformeGJS00_22	93.77	T. aff. afarasin	FJ442778
							azevedoi	T._azevedoi_CEN1403_MK696800	99.47
							endophyticum	FJ442721T_endophyticumCBS130730xxx	99.26
245	BOLM668	MT 6-1	Rhizosphere Coffee	Trichoderma	T._linzhienseHMAS_248846	96.6	afarasin	FJ442778T_afarasinDIS314Fxxx	99.63	−	MH025981T_pinicolaSFC20130926_S233	96.35	T. aff. afarasin	FJ442778
							azevedoi	T._azevedoi_CEN1403_MK696800	99.6
							endophyticum	FJ442721T_endophyticumCBS130730xxx	99.38
246	BOLM669	HT 12-2	Rhizosphere Coffee	Trichoderma	T._lentiformeCBS_100542	99.81	afarasin	FJ442778T_afarasinDIS314Fxxx	99.75	endophyticum	FJ463314T_endophyticumCBS130730	99.8	T. aff. afarasin	FJ442778
							azevedoi	T._azevedoi_CEN1403_MK696800	99.74	afarasin	FJ463400T_afarasinDIS314F	98.43
							endophyticum	FJ442721T_endophyticumCBS130730xxx	99.51	anaharzianum	T._anaharzianum_YMF_1_00383_MH183182	98.28
										anaharzianum	MH183182T._anaharzianum_YMF_1,00383	98.28
										phayaonce	T._phayaoense_SDBR_CMU349_MW002073	98.09
										lentinulae	MN605878T._lentinulae_CGMCC_3,19847	97.84
										lentinulae	T._lentinulae_HMAS_248256_MN605878	97.84
										pollinicola	MF939619T_pollinicolaCGMCC_3_18781	97.41
247	BOLM670	HT 37-2	Rhizosphere Coffee	Trichoderma	T._hunuaCBS_238_63	98.87	afarasin	FJ442778T_afarasinDIS314Fxxx	99.51	endophyticum	FJ463314T_endophyticumCBS130730	98.24	T. aff. afarasin	FJ442778
							azevedoi	T._azevedoi_CEN1403_MK696800	99.47	phayaonce	T._phayaoense_SDBR_CMU349_MW002073	98.09
							endophyticum	FJ442721T_endophyticumCBS130730xxx	99.26	lentinulae	T._lentinulae_HMAS_248256_MN605878	97.19
										lentinulae	MN605878T._lentinulae_CGMCC_3,19847	97.19
										afarasin	FJ463400T_afarasinDIS314F	97.05
248	BOLM671	HT 37-1	Rhizosphere Coffee	Trichoderma	T._lentiformeCBS_100542	98.68	afarasin	FJ442778T_afarasinDIS314Fxxx	99.75	endophyticum	FJ463314T_endophyticumCBS130730	99.22	T. aff. afarasin	FJ442778
							azevedoi	T._azevedoi_CEN1403_MK696800	99.74	afarasin	FJ463400T_afarasinDIS314F	97.83
							endophyticum	FJ442721T_endophyticumCBS130730xxx	99.51	phayaoense	T._phayaoense_SDBR_CMU349_MW002073	97.77
249	BOLM672	ST 37	Rhizosphere Coffee	Trichoderma	T._lentiformeCBS_100542	100	afarasin	FJ442778T_afarasinDIS314Fxxx	99.63	endophyticum	FJ463314T_endophyticumCBS130730	99.41	T. aff. afarasin	FJ442778
							azevedoi	T._azevedoi_CEN1403_MK696800	99.6	anaharzianum	T._anaharzianum_YMF_1_00383_MH183182	98.28
							endophyticum	FJ442721T_endophyticumCBS130730xxx	99.38	anaharzianum	MH183182T._anaharzianum_YMF_1,00383	98.28
										afarasin	FJ463400T_afarasinDIS314F	98.04
										lentinulae	MN605878T._lentinulae_CGMCC_3,19847	97.84
										lentinulae	T._lentinulae_HMAS_248256_MN605878	97.84
										phayaoense	T._phayaoense_SDBR_CMU349_MW002073	97.45
										pollinicola	MF939619T_pollinicolaCGMCC_3_18781	97.41
250	BOLM673	AT 48	Rhizosphere Coffee	Trichoderma	T._lentiformeCBS_100542	100	afarasin	FJ442778T_afarasinDIS314Fxxx	99.63	endophyticum	FJ463314T_endophyticumCBS130730	99.41	T. aff. afarasin	FJ442778
							azevedoi	T._azevedoi_CEN1403_MK696800	99.6	afarasin	FJ463400T_afarasinDIS314F	98.04
							endophyticum	FJ442721T_endophyticumCBS130730xxx	99.38	anaharzianum	MH183182T._anaharzianum_YMF_1,00383	97.85
										anaharzianum	T._anaharzianum_YMF_1_00383_MH183182	97.85
										lentinulae	MN605878T._lentinulae_CGMCC_3,19847	97.62
										lentinulae	T._lentinulae_HMAS_248256_MN605878	97.62
										phayaoense	T._phayaoense_SDBR_CMU349_MW002073	97.45
										pollinicola	MF939619T_pollinicolaCGMCC_3_18781	97.21
251	BOLM674	HT 36	Rhizosphere Coffee	Trichoderma	T._lentiformeCBS_100542	99.81	azevedoi	T._azevedoi_CEN1403_MK696800	99.07	endophyticum	FJ463314T_endophyticumCBS130730	99.8	T. aff. afarasin	FJ442778
							afarasin	FJ442778T_afarasinDIS314Fxxx	99.02	afarasin	FJ463400T_afarasinDIS314F	98.43
										anaharzianum	MH183182T._anaharzianum_YMF_1,00383	98.28
										anaharzianum	T._anaharzianum_YMF_1_00383_MH183182	98.28
										phayaoense	T._phayaoense_SDBR_CMU349_MW002073	98.09
										lentinulae	MN605878T._lentinulae_CGMCC_3,19847	97.84
										lentinulae	T._lentinulae_HMAS_248256_MN605878	97.84
										pollinicola	MF939619T_pollinicolaCGMCC_3_18781	97.41
252	BOLM675	BT 75	Soil Fallow	Trichoderma	T._lentiformeCBS_100542	100	afarasin	FJ442778T_afarasinDIS314Fxxx	99.51	breve	KY688045T_breveTC735	97.22	T. aff. afarasin	FJ442778
							azevedoi	T._azevedoi_CEN1403_MK696800	99.47	zelobreve	T._zelobreve_HMAS_248254_MN605883	97.08
							endophyticum	FJ442721T_endophyticumCBS130730xxx	99.26	zelobreve	MN605883T._zelobreve_CGMCC_3,19695	97.08
253	BOLM676	MT 14	Rhizosphere Coffee	Trichoderma	T._lentiformeCBS_100542	98.31	afarasin	FJ442778T_afarasinDIS314Fxxx	99.51	zelobreve	T._zelobreve_HMAS_248254_MN605883	99.01	T. aff. afarasin	FJ442778
							azevedoi	T._azevedoi_CEN1403_MK696800	99.47	zelobreve	MN605883T._zelobreve_CGMCC_3,19695	99.01
							endophyticum	FJ442721T_endophyticumCBS130730xxx	99.26	breve	KY688045T_breveTC735	98.6
254	BOLM677	AT 24-2	Rhizosphere Coffee	Trichoderma	T._ghanenseGJS_95_137	99.82	afarasin	FJ442778T_afarasinDIS314Fxxx	99.63	zelobreve	MN605883T._zelobreve_CGMCC_3,19695	99.56	T. aff. afarasin	FJ442778
							azevedoi	T._azevedoi_CEN1403_MK696800	99.6	zelobreve	T._zelobreve_HMAS_248254_MN605883	99.56
							endophyticum	FJ442721T_endophyticumCBS130730xxx	99.38	breve	KY688045T_breveTC735	99.26
255	BOLM678	BT 57	Soil Fallow	Trichoderma	T._linzhienseHMAS_248846	99.43	afarasin	FJ442778T_afarasinDIS314Fxxx	99.51	zelobreve	MN605883T._zelobreve_CGMCC_3,19695	98.25	T. aff. afarasin	FJ442778
							azevedoi	T._azevedoi_CEN1403_MK696800	99.47	zelobreve	T._zelobreve_HMAS_248254_MN605883	98.25
							endophyticum	FJ442721T_endophyticumCBS130730xxx	99.26	breve	KY688045T_breveTC735	97.5
256	BOLM679	AT 87	Rhizosphere Coffee	Trichoderma	T._lentiformeCBS_100542	100	orientale	JQ685884T_orientaleS187xxx	99.02	breve	KY688045T_breveTC735	99.15	T. aff. afarasin	FJ442778
										zelobreve	MN605883T._zelobreve_CGMCC_3,19695	99.1
										zelobreve	T._zelobreve_HMAS_248254_MN605883	99.1
257	BOLM680	LT 21	Rhizosphere Coffee	Trichoderma	T._lentiformeCBS_100542	99.62	jaklitschii	T._jaklitschii_CP18_2_MW480152	100	lentiforme	AF443930T_lentiformeGJS00_22	97.63	T. aff. jaklitschii	MW480152
							inhamatum	FJ442725T_inhamatumCBS273_78	99.75
258	BOLM681	LT 31	Rhizosphere Coffee	Trichoderma	T._lentiformeCBS_100542	97.36	jaklitschii	T._jaklitschii_CP18_2_MW480152	100	lentiforme	AF443930T_lentiformeGJS00_22	97.33	T. aff. jaklitschii	MW480152
							inhamatum	FJ442725T_inhamatumCBS273_78	99.75
259	BOLM682	AT 11-2	Soil Fallow	Trichoderma	T._lentiformeCBS_100542	99.24	jaklitschii	T._jaklitschii_CP18_2_MW480152	100	lentiforme	AF443930T_lentiformeGJS00_22	97.03	T. aff. jaklitschii	MW480152
							inhamatum	FJ442725T_inhamatumCBS273_78	99.75
260	BOLM683	LT 34-1	Rhizosphere Coffee	Trichoderma	T._lentiformeCBS_100542	100	jaklitschii	T._jaklitschii_CP18_2_MW480152	100	lentiforme	AF443930T_lentiformeGJS00_22	97.63	T. aff. jaklitschii	MW480152
							inhamatum	FJ442725T_inhamatumCBS273_78	99.75
261	BOLM684	LT 24	Rhizosphere Coffee	Trichoderma	T._lentiformeCBS_100542	100	jaklitschii	T._jaklitschii_CP18_2_MW480152	100	lentiforme	AF443930T_lentiformeGJS00_22	97.03	T. aff. jaklitschii	MW480152
							inhamatum	FJ442725T_inhamatumCBS273_78	99.75
262	BOLM685	LT 35-1	Rhizosphere Coffee	Trichoderma	T._lentiformeCBS_100542	100	jaklitschii	T._jaklitschii_CP18_2_MW480152	100	lentiforme	AF443930T_lentiformeGJS00_22	97.63	T. aff. jaklitschii	MW480152
							inhamatum	FJ442725T_inhamatumCBS273_78	99.75
263	BOLM686	LT 23	Rhizosphere Coffee	Trichoderma	T._lentiformeCBS_100542	100	jaklitschii	T._jaklitschii_CP18_2_MW480152	100	lentiforme	AF443930T_lentiformeGJS00_22	97.03	T. aff. jaklitschii	MW480152
							inhamatum	FJ442725T_inhamatumCBS273_78	99.75
264	BOLM687	AT 103	Rhizosphere Coffee	Trichoderma	T._linzhienseHMAS_248846	99.43	jaklitschii	T._jaklitschii_CP18_2_MW480152	100	lentiforme	AF443930T_lentiformeGJS00_22	97.63	T. aff. jaklitschii	MW480152
							inhamatum	FJ442725T_inhamatumCBS273_78	99.75
265	BOLM688	AT 54	Rhizosphere Coffee	Trichoderma	T._lentiformeCBS_100542	99.43	jaklitschii	T._jaklitschii_CP18_2_MW480152	100	lentiforme	AF443930T_lentiformeGJS00_22	97.63	T. aff. jaklitschii	MW480152
							inhamatum	FJ442725T_inhamatumCBS273_78	99.75
266	BOLM689	LT 38-2	Rhizosphere Coffee	Trichoderma	T._lentiformeCBS_100542	100	jaklitschii	T._jaklitschii_CP18_2_MW480152	100	zelobreve	MN605883T._zelobreve_CGMCC_3,19695	97.21	T. aff. jaklitschii	MW480152
							inhamatum	FJ442725T_inhamatumCBS273_78	99.75	zelobreve	T._zelobreve_HMAS_248254_MN605883	97.21
										lentiforme	AF443930T_lentiformeGJS00_22	97.03
267	BOLM690	LT 22	Rhizosphere Coffee	Trichoderma	T._lentiformeCBS_100542	100	jaklitschii	T._jaklitschii_CP18_2_MW480152	100	zelobreve	MN605883T._zelobreve_CGMCC_3,19695	98.7	T. aff. jaklitschii	MW480152
							inhamatum	FJ442725T_inhamatumCBS273_78	99.75	zelobreve	T._zelobreve_HMAS_248254_MN605883	98.7
										breve	KY688045T_breveTC735	98.35
										lentiforme	AF443930T_lentiformeGJS00_22	97.63
268	BOLM691	LT 59-1	Rhizosphere Coffee	Trichoderma	T._lentiformeCBS_100542	99.24	jaklitschii	T._jaklitschii_CP18_2_MW480152	100	zelobreve	MN605883T._zelobreve_CGMCC_3,19695	99.23	T. aff. jaklitschii	MW480152
							inhamatum	FJ442725T_inhamatumCBS273_78	99.75	zelobreve	T._zelobreve_HMAS_248254_MN605883	99.23
										breve	KY688045T_breveTC735	98.17
										lentiforme	AF443930T_lentiformeGJS00_22	97.63
269	BOLM692	AT 18-1	Rhizosphere Coffee	Trichoderma	T._lentiformeCBS_100542	99.43	jaklitschii	T._jaklitschii_CP18_2_MW480152	100	lentiforme	AF443930T_lentiformeGJS00_22	97.63	T. aff. jaklitschii	MW480152
							inhamatum	FJ442725T_inhamatumCBS273_78	99.75	−	T._jaklitschii_CP18_2_MW480142	70.83
270	BOLM693	HT 1	Rhizosphere Coffee	Trichoderma	T._gamsiiGJS_04_09	100	jaklitschi	T._jaklitschii_CP18_2_MW480152	100	koningiopsis	DQ284966T_koningiopsisG_J_S_93_20	99.06	T. aff. jaklitschii	MW480152
					T._koningiopsisCBS_119075		inhamatum	FJ442725T_inhamatumCBS273_78	99.75	−	AF348099T_inhamatumCBS273_78	64.29
					T._ovalisporumCBS_113299					−	T._jaklitschii_CP18_2_MW480142	63.43
271	BOLM694	BT 20	Rhizosphere Coffee	Trichoderma	T._simplexHMAS_248860	98.48	jaklitschii	T._jaklitschii_CP18_2_MW480152	100	pinicola	MH025981T_pinicolaSFC20130926_S233	97.82	T. aff. jaklitschii	MW480152
							inhamatum	FJ442725T_inhamatumCBS273_78	99.75
272	BOLM695	MT 33	Rhizosphere Coffee	Trichoderma	T._taiwanenseCBS_119058	95.16	jaklitschii	T._jaklitschii_CP18_2_MW480152	100	acreanum	T._acreanum_3F13C_AC_MT336736	98.23	T. aff. jaklitschii	MW480152
					T._caribbaeumCBS_119093		inhamatum	FJ442725T_inhamatumCBS273_78	99.75
273	BOLM696	HT 7-1	Rhizosphere Coffee	Trichoderma	T._virensGv_29_8	93.28	jaklitschii	T._jaklitschii_CP18_2_MW480152	100	inaequilaterale	MT070152T._inaequilaterale_YMF_1,06203	98.16	T. aff. jaklitschii	MW480152
							inhamatum	FJ442725T_inhamatumCBS273_78	99.75	inaequilaterale	T._inaequilaterale_YMF_1_06203_MT070152	98.16
										subazureum	MT070148T._subazureum_YMF_1,06207	97.93
										subazureum	T._subazureum_YMF_1_06207_MT070148	97.93
274	BOLM697	BT 87	Rhizosphere Coffee	Trichoderma	T._lentiformeCBS_100542	100	jaklitschii	T._jaklitschii_CP18_2_MW480152	100	zelobreve	MN605883T._zelobreve_CGMCC_3,19695	98.3	T. aff. jaklitschii	MW480152
							inhamatum	FJ442725T_inhamatumCBS273_78	99.75	zelobreve	T._zelobreve_HMAS_248254_MN605883	98.3
										lentiforme	AF443930T_lentiformeGJS00_22	97.33
275	BOLM698	ST 46-2	Rhizosphere Coffee	Trichoderma	T._lentiformeCBS_100542	100	jaklitschii	T._jaklitschii_CP18_2_MW480152	100	breve	KY688045T_breveTC735	99.01	T. aff. jaklitschii	MW480152
							inhamatum	FJ442725T_inhamatumCBS273_78	99.75	zelobreve	T._zelobreve_HMAS_248254_MN605883	98.95
										zelobreve	MN605883T._zelobreve_CGMCC_3,19695	98.95
										lentiforme	AF443930T_lentiformeGJS00_22	97.63
276	BOLM699	BT 90	Rhizosphere Coffee	Trichoderma	T._lentiformeCBS_100542	100	jaklitschii	T._jaklitschii_CP18_2_MW480152	100	zelobreve	MN605883T._zelobreve_CGMCC_3,19695	99.08	T. aff. jaklitschii	MW480152
							inhamatum	FJ442725T_inhamatumCBS273_78	99.75	zelobreve	T._zelobreve_HMAS_248254_MN605883	99.08
										breve	KY688045T_breveTC735	97.39
277	BOLM700	BT 7-2	Soil Fallow	Trichoderma	T._lentiformeCBS_100542	99.81	jaklitschii	T._jaklitschii_CP18_2_MW480152	99.87	endophyticum	FJ463314T_endophyticumCBS130730	99.41	T. aff. jaklitschii	MW480152
							inhamatum	FJ442725T_inhamatumCBS273_78	99.63	anaharzianum	MH183182T._anaharzianum_YMF_1,00383	98.28
										anaharzianum	T._anaharzianum_YMF_1_00383_MH183182	98.28
										afarasin	FJ463400T_afarasinDIS314F	98.04
										lentinulae	MN605878T._lentinulae_CGMCC_3,19847	97.84
										lentinulae	T._lentinulae_HMAS_248256_MN605878	97.84
										phayaoense	T._phayaoense_SDBR_CMU349_MW002073	97.45
										pollinicola	MF939619T_pollinicolaCGMCC_3_18781	97.41
278	BOLM701	BT 7	Soil Fallow	Trichoderma	T._lentiformeCBS_100542	99.81	jaklitschii	T._jaklitschii_CP18_2_MW480152	99.87	endophyticum	FJ463314T_endophyticumCBS130730	99.41	T. aff. jaklitschii	MW480152
							inhamatum	FJ442725T_inhamatumCBS273_78	99.63	anaharzianum	MH183182T._anaharzianum_YMF_1,00383	98.28
										anaharzianum	T._anaharzianum_YMF_1_00383_MH183182	98.28
										afarasin	FJ463400T_afarasinDIS314F	98.04
										lentinulae	MN605878T._lentinulae_CGMCC_3,19847	97.84
										lentinulae	T._lentinulae_HMAS_248256_MN605878	97.84
										phayaonce	T._phayaoense_SDBR_CMU349_MW002073	97.45
										pollinicola	MF939619T_pollinicolaCGMCC_3_18781	97.41
279	BOLM702	AT 47	Rhizosphere Coffee	Trichoderma	T._lentiformeCBS_100542	99.81	rugulosum	MH025986T_rugulosumSFC20180301_001	100	endophyticum	FJ463314T_endophyticumCBS130730	99.8	T. aff. rugulosum	MH025986
							simile	MT052184T._simile_YMF_1_06201	99.02	afarasin	FJ463400T_afarasinDIS314F	98.43
										anaharzianum	T._anaharzianum_YMF_1_00383_MH183182	98.28
										anaharzianum	MH183182T._anaharzianum_YMF_1,00383	98.28
										phayaoense	T._phayaoense_SDBR_CMU349_MW002073	98.09
										lentinulae	MN605878T._lentinulae_CGMCC_3,19847	97.84
										lentinulae	T._lentinulae_HMAS_248256_MN605878	97.84
										pollinicola	MF939619T_pollinicolaCGMCC_3_18781	97.41
280	BOLM703	AT 6-2	Rhizosphere Coffee	Trichoderma	T._lentiformeCBS_100542	99.43	rugulosum	MH025986T_rugulosumSFC20180301_001	99.88	zelobreve	MN605883T._zelobreve_CGMCC_3,19695	99.1	T. aff. rugulosum	MH025986
										zelobreve	T._zelobreve_HMAS_248254_MN605883	99.1
										lentiforme	AF443930T_lentiformeGJS00_22	97.63
										breve	KY688045T_breveTC735	97.44
281	BOLM704	ATB-1B	Rhizosphere Coffee	Trichoderma	longibrachiatumCBS_816_68	98.36	rugulosum	MH025986T_rugulosumSFC20180301_001	100	−	JQ685868T_orientaleS187	95.33	T. aff. rugulosum	MH025986
							simile	MT052184T._simile_YMF_1_06201	99.02
282	BOLM705	ST 14	Rhizosphere Coffee	Trichoderma	T._gamsiiGJS_04_09	100	rugulosum	MH025986T_rugulosumSFC20180301_001	100	−	T._acreanum_3F13C_AC_MT336736	96.93	T. aff. rugulosum	MH025986
					T._koningiopsisCBS_119075		simile	MT052184T._simile_YMF_1_06201	99.02
					T._ovalisporumCBS_113299
283	BOLM706	AT 5-2	Rhizosphere Coffee	Trichoderma	T._lentiformeCBS_100542	100	rugulosum	MH025986T_rugulosumSFC20180301_001	100	−	T._zelobreve_HMAS_248254_MN605883	96.64	T. aff. rugulosum	MH025986
							simile	MT052184T._simile_YMF_1_06201	99.02
284	BOLM707	HT 28	Rhizosphere Coffee	Trichoderma	T._virensGv_29_8	94.06	subazureum	MT052190T._subazureum_YMF_1_06207	99.63	inaequilaterale	T._inaequilaterale_YMF_1_06203_MT070152	97.22	T. aff. subazureum	MT052190
										−	MT070148T._subazureum_YMF_1,06207	96.77
285	BOLM708	MT 16	Soil Forest	Trichoderma	T._pleuroticolaCBS_124383	94.02	subazureum	MT052190T._subazureum_YMF_1_06207	99.51	inaequilaterale	MT070152T._inaequilaterale_YMF_1,06203	97.22	T. aff. subazureum	MT052190
										inaequilaterale	T._inaequilaterale_YMF_1_06203_MT070152	97.22
286	BOLM709	AT 106	Soil Forest	Trichoderma	T._gamsiiGJS_04_09	100	subazureum	MT052190T._subazureum_YMF_1_06207	99.51	canadense	T._canadense_SuRDC_1422_MZ189377	98.59	T. aff. subazureum	MT052190
					T._koningiopsisCBS_119075
					T._ovalisporumCBS_113299
287	BOLM710	LT 60	Rhizosphere Coffee	Trichoderma	T._virensGv_29_8	93.28	subazureum	MT052190T._subazureum_YMF_1_06207	99.75	inaequilaterale	MT070152T._inaequilaterale_YMF_1,06203	98.16	T. aff. subazureum	MT052190
										inaequilaterale	T._inaequilaterale_YMF_1_06203_MT070152	98.16
										subazureum	MT070148T._subazureum_YMF_1,06207	97.93
										subazureum	T._subazureum_YMF_1_06207_MT070148	97.93
288	BOLM711	AT 81	Rhizosphere Coffee	Trichoderma	T._gamsiiGJS_04_09	100	subazureum	MT052190T._subazureum_YMF_1_06207	99.63	koningiopsis	DQ284966T_koningiopsisG_J_S_93_20	99.81	T. aff. subazureum	MT052190
					T._koningiopsisCBS_119075					acreanum	T._acreanum_3F13C_AC_MT336736	97.47
					T._ovalisporumCBS_113299
289	BOLM712	MT 3-2	Soil Forest	Trichoderma	T._lentiformeCBS_100542	99.81	subazureum	MT052190T._subazureum_YMF_1_06207	99.63	endophyticum	FJ463314T_endophyticumCBS130730	99.41	T. aff. subazureum	MT052190
										anaharzianum	MH183182T._anaharzianum_YMF_1,00383	98.27
										anaharzianum	T._anaharzianum_YMF_1_00383_MH183182	98.27
										lentinulae	MN605878T._lentinulae_CGMCC_3,19847	98.04
										lentinulae	T._lentinulae_HMAS_248256_MN605878	98.04
										afarasin	FJ463400T_afarasinDIS314F	98.02
										pollinicola	MF939619T_pollinicolaCGMCC_3_18781	97.6
										phayaoense	T._phayaoense_SDBR_CMU349_MW002073	97.43
290	BOLM713	HT 30	Rhizosphere Coffee	Trichoderma	T._virensGv_29_8	93.86	afarasin	FJ442778T_afarasinDIS314Fxxx	99.63	inaequilaterale	MT070152T._inaequilaterale_YMF_1,06203	97.7	T. aff. subazureum	MT052190
							azevedoi	T._azevedoi_CEN1403_MK696800	99.6	inaequilaterale	T._inaequilaterale_YMF_1_06203_MT070152	97.7
							endophyticum	FJ442721T_endophyticumCBS130730xxx	99.38	subazureum	MT070148T._subazureum_YMF_1,06207	97.47
										subazureum	T._subazureum_YMF_1_06207_MT070148	97.47
291	BOLM714	HT 10-2	Rhizosphere Coffee	Trichoderma	T._hamatumDAOM_167057	97.85	insigne	MH155271T._insigne_YMF1_00207	99.51		Ambig		T. aff. insigne	MH155271
							hamatum	AF545548T_hamatumDAOM167057	99.14
292	BOLM715	ST 55	Rhizosphere Coffee	Trichoderma	T._hamatumDAOM_167057	99.8		Ambig		insigne	MH177911T._insigne_YMF1,00207	97.67	T. aff. insigne	MH155271
										insigne	T._insigne_YMF_1_00207_MH177911	97.67
										anisohamatum	T._anisohamatum_YMF_1_00333_MH177912	97.42
										anisohamatum	MH177912T._anisohamatum_YMF1,00333	97.42
293	BOLM716	AT 61	Rhizosphere Coffee	Trichoderma	T._hamatumDAOM_167057	99.8	dorothopsis	T._dorothopsis_HZA15_MH647805	99.88	insigne	MH177911T._insigne_YMF1,00207	97.2	T. aff. insigne	MH155271
							ararianum	T._ararianum_265F6C_AM_MT322315	99.87	insigne	T._insigne_YMF_1_00207_MH177911	97.2
							POS7	WGSrpb2_T__sp__POS7	99.75	anisohamatum	T._anisohamatum_YMF_1_00333_MH177912	97
							acreanum	T._acreanum_3F13C_AC_MT322313	99.74	anisohamatum	MH177912T._anisohamatum_YMF1,00333	97
							koningiopsis	EU241506T_koningiopsisG_J_S_93_20	99.14
294	BOLM717	MT 43	Rhizosphere Coffee	Trichoderma	T._simplexHMAS_248860	98.11	simplex	KY687981T_simplexTC671	99.14	pinicola	MH025981T_pinicolaSFC20130926_S233	98.02	T. aff. simplex	KY687981
295	BOLM718	MT 39	Rhizosphere Coffee	Trichoderma	T._simplexHMAS_248860	98.11	simplex	KY687981T_simplexTC671	99.14	pinicola	MH025981T_pinicolaSFC20130926_S233	97.82	T. aff. simplex	KY687981
296	BOLM719	ST 40	Rhizosphere Coffee	Trichoderma	T._gamsiiGJS_04_09	100	simplex	KY687981T_simplexTC671	99.14	acreanum	T._acreanum_3F13C_AC_MT336736	98.48	T. aff. Simplex	KY687981
					T._koningiopsisCBS_119075					koningiopsis	DQ284966T_koningiopsisG_J_S_93_20	97.74
					T._ovalisporumCBS_113299
297	BOLM720	BT 4-2	Rhizosphere Coffee	Trichoderma	T._texanumCBS_139784	98.25	heveae	T._heveae_762F17F_AC_MT322322	99.87		Ambig		T. aff. heveae	MT322322
298	BOLM721	BT 29	Rhizosphere Coffee	Trichoderma	T._texanumCBS_139784	98.25	heveae	T._heveae_762F17F_AC_MT322322	99.61		Ambig		T. aff. heveae	MT322322
299	BOLM722	ST 13-2	Rhizosphere Coffee	Trichoderma	T._gamsiiGJS_04_09	99.03	orientale	JQ685884T_orientaleS187xxx	99.02	acreanum	T._acreanum_3F13C_AC_MT336736	98.23	T. aff. koningiopsis	G_J_S_93_20
					T._koningiopsisCBS_119075					koningiopsis	DQ284966T_koningiopsisG_J_S_93_20	97.36
					T._ovalisporumCBS_113299
300	BOLM723	AT 55	Soil Forest	Trichoderma	T._gamsiiGJS_04_09	100	orientale	JQ685884T_orientaleS187xxx	99.02	koningiopsis	DQ284966T_koningiopsisG_J_S_93_20	98.68	T. aff. koningiopsis	G_J_S_93_20
					T._koningiopsisCBS_119075
					T._ovalisporumCBS_113299
301	BOLM724	AT 22-2	Rhizosphere Coffee	Trichoderma	T._gamsiiGJS_04_09	100	orientale	JQ685884T_orientaleS187xxx	99.02	acreanum	T._acreanum_3F13C_AC_MT336736	98.58	T. aff. koningiopsis	G_J_S_93_20
					T._koningiopsisCBS_119075					koningiopsis	DQ284966T_koningiopsisG_J_S_93_20	97.47
					T._ovalisporumCBS_113299
302	BOLM725	HT 16	Rhizosphere Coffee	Trichoderma	T._gamsiiGJS_04_09	100	dorothopsis	T._dorothopsis_HZA15_MH647805	99.51	koningiopsis	DQ284966T_koningiopsisG_J_S_93_20	99.06	T. aff. koningiopsis	G_J_S_93_20
					T._koningiopsisCBS_119075		POS7	WGSrpb2_T__sp__POS7	99.38	acreanum	T._acreanum_3F13C_AC_MT336736	97.72
					T._ovalisporumCBS_113299
303	BOLM726	MT 28-2	Rhizosphere Coffee	Trichoderma	T._koningiopsisCBS_119075	98.84	dorothopsis	T._dorothopsis_HZA15_MH647805	99.51	koningiopsis	DQ284966T_koningiopsisG_J_S_93_20	99.06	T. aff. koningiopsis	G_J_S_93_20
							POS7	WGSrpb2_T__sp__POS7	99.38	acreanum	T._acreanum_3F13C_AC_MT336736	97.97
304	BOLM727	MT 28-1	Rhizosphere Coffee	Trichoderma	T._gamsiiGJS_04_09	100	dorothopsis	T._dorothopsis_HZA15_MH647805	99.51	koningiopsis	DQ284966T_koningiopsisG_J_S_93_20	99.06	T. aff. koningiopsis	G_J_S_93_20
					T._koningiopsisCBS_119075		POS7	WGSrpb2_T__sp__POS7	99.38	acreanum	T._acreanum_3F13C_AC_MT336736	97.72
					T._ovalisporumCBS_113299
305	BOLM728	HT 11-2	Rhizosphere Coffee	Trichoderma	T._cordycepsIFO_9019_	95.12	dorothopsis	T._dorothopsis_HZA15_MH647805	99.63	koningiopsis	DQ284966T_koningiopsisG_J_S_93_20	99.62	T. aff. koningiopsis	G_J_S_93_20
							ararianum	T._ararianum_265F6C_AM_MT322315	99.61	acreanum	T._acreanum_3F13C_AC_MT336736	97.47
							POS7	WGSrpb2_T__sp__POS7	99.51
							ghanense	T._acreanum_3F13C_AC_MT322313	99.48
306	BOLM729	MT 46	Rhizosphere Coffee	Trichoderma	T._gamsiiGJS_04_09	100	dorothopsis	T._dorothopsis_HZA15_MH647805	99.51	koningiopsis	DQ284966T_koningiopsisG_J_S_93_20	99.62	T. aff. koningiopsis	G_J_S_93_20
					T._koningiopsisCBS_119075		POS7	WGSrpb2_T__sp__POS7	99.38	acreanum	T._acreanum_3F13C_AC_MT336736	97.47
					T._ovalisporumCBS_113299
307	BOLM730	ST 8	Rhizosphere Coffee	Trichoderma	T._gamsiiGJS_04_09	100	dorothopsis	T._dorothopsis_HZA15_MH647805	99.14	koningiopsis	DQ284966T_koningiopsisG_J_S_93_20	99.43	T. aff. koningiopsis	G_J_S_93_20
					T._koningiopsisCBS_119075		POS7	WGSrpb2_T__sp__POS7	99.01	acreanum	T._acreanum_3F13C_AC_MT336736	97.21
					T._ovalisporumCBS_113299
308	BOLM731	AT 40-2	Rhizosphere Coffee	Trichoderma	T._ochroleucumCBS_119502	94.95	dorothopsis	T._dorothopsis_HZA15_MH647805	99.38	koningiopsis	DQ284966T_koningiopsisG_J_S_93_20	100	T. aff. koningiopsis	G_J_S_93_20
							ararianum	T._ararianum_265F6C_AM_MT322315	99.35
							POS7	WGSrpb2_T__sp__POS7	99.26
							acreanum	T._acreanum_3F13C_AC_MT322313	99.22
309	BOLM732	AT 30-1	Rhizosphere Coffee	Trichoderma	T._gamsiiGJS_04_09	100	dorothopsis	T._dorothopsis_HZA15_MH647805	99.38	koningiopsis	DQ284966T_koningiopsisG_J_S_93_20	100	T. aff. koningiopsis	G_J_S_93_20
					T._koningiopsisCBS_119075		ararianum	T._ararianum_265F6C_AM_MT322315	99.35
					T._ovalisporumCBS_113299		POS7	WGSrpb2_T__sp__POS7	99.26
							acreanum	T._acreanum_3F13C_AC_MT322313	99.22
							−	EU241506T_koningiopsisG_J_S_93_20	98.89
310	BOLM733	LT 80	Rhizosphere Coffee	Trichoderma	T._gamsiiGJS_04_09	100	dorothopsis	T._dorothopsis_HZA15_MH647805	99.75	koningiopsis	DQ284966T_koningiopsisG_J_S_93_20	97.55	T. aff. koningiopsis	G_J_S_93_20
					T._koningiopsisCBS_119075		ararianum	T._ararianum_265F6C_AM_MT322315	99.74
					T._ovalisporumCBS_113299		POS7	WGSrpb2_T__sp__POS7	99.63
							acreanum	T._acreanum_3F13C_AC_MT322313	99.61
							koningiopsis	EU241506T_koningiopsisG_J_S_93_20	99.02
311	BOLM734	HT 25	Rhizosphere Coffee	Trichoderma	T._gamsiiGJS_04_09	100	dorothopsis	T._dorothopsis_HZA15_MH647805	99.88	koningiopsis	DQ284966T_koningiopsisG_J_S_93_20	99.25	T. aff. koningiopsis	G_J_S_93_20
					T._koningiopsisCBS_119075		ararianum	T._ararianum_265F6C_AM_MT322315	99.87
					T._ovalisporumCBS_113299		POS7	WGSrpb2_T__sp__POS7	99.75
							acreanum	T._acreanum_3F13C_AC_MT322313	99.74
							koningiopsis	EU241506T_koningiopsisG_J_S_93_20	99.14
312	BOLM735	MT 31	Rhizosphere Coffee	Trichoderma	T._gamsiiGJS_04_09	100	dorothopsis	T._dorothopsis_HZA15_MH647805	99.75	koningiopsis	DQ284966T_koningiopsisG_J_S_93_20	99.06	T. aff. koningiopsis	G_J_S_93_20
					T._koningiopsisCBS_119075		ararianum	T._ararianum_265F6C_AM_MT322315	99.74
					T._ovalisporumCBS_113299		POS7	WGSrpb2_T__sp__POS7	99.63
							acreanum	T._acreanum_3F13C_AC_MT322313	99.61
							koningiopsis	EU241506T_koningiopsisG_J_S_93_20	99.02
313	BOLM736	AT 30-2	Rhizosphere Coffee	Trichoderma	T._gamsiiGJS_04_09	100	dorothopsis	T._dorothopsis_HZA15_MH647805	99.26	koningiopsis	DQ284966T_koningiopsisG_J_S_93_20	100	T. aff. koningiopsis	G_J_S_93_20
					T._koningiopsisCBS_119075		POS7	WGSrpb2_T__sp__POS7	99.14
					T._ovalisporumCBS_113299
314	BOLM737	AT 40-1	Rhizosphere Coffee	Trichoderma	T._gamsiiGJS_04_09	100	dorothopsis	T._dorothopsis_HZA15_MH647805	99.38	koningiopsis	DQ284966T_koningiopsisG_J_S_93_20	100	T. aff. koningiopsis	G_J_S_93_20
					T._koningiopsisCBS_119075		ararianum	T._ararianum_265F6C_AM_MT322315	99.35
					T._ovalisporumCBS_113299		POS7	WGSrpb2_T__sp__POS7	99.26
							acreanum	T._acreanum_3F13C_AC_MT322313	99.22
315	BOLM738	MT 15-2	Rhizosphere Coffee	Trichoderma	T._cordycepsIFO_9019_	81.23		Ambig		koningiopsis	DQ284966T_koningiopsisG_J_S_93_20	99.06	T. aff. koningiopsis	G_J_S_93_20
										acreanum	T._acreanum_3F13C_AC_MT336736	97.72
316	BOLM739	BT 17-1	Soil Fallow	Trichoderma	T._lentiformeCBS_100542	100	koningiopsis	EU241506T_koningiopsisG_J_S_93_20	99.63	zelobreve	MN605883T._zelobreve_CGMCC_3,19695	99.13	T. aff. koningiopsis	G_J_S_93_20
										zelobreve	T._zelobreve_HMAS_248254_MN605883	99.13
										breve	KY688045T_breveTC735	98.34
										lentiforme	AF443930T_lentiformeGJS00_22	97.63
317	BOLM740	MT 42-2	Rhizosphere Coffee	Trichoderma	T._gamsiiGJS_04_09	100		Ambig		koningiopsis	DQ284966T_koningiopsisG_J_S_93_20	99.62	T. aff. koningiopsis	G_J_S_93_20
					T._koningiopsisCBS_119075					acreanum	T._acreanum_3F13C_AC_MT336736	97.47
					T._ovalisporumCBS_113299
318	BOLM741	BT 16-1	Soil Fallow	Trichoderma	T._caribbaeumCBS_119093	96.88	afarasin	FJ442778T_afarasinDIS314Fxxx	99.75	koningiopsis	DQ284966T_koningiopsisG_J_S_93_20	97.18	T. aff. koningiopsis	G_J_S_93_20
							azevedoi	T._azevedoi_CEN1403_MK696800	99.74
							endophyticum	FJ442721T_endophyticumCBS130730xxx	99.51
319	BOLM742	AT 2-2	Soil Fallow	Trichoderma	T._longibrachiatumCBS_816_68	98.72	afarasin	FJ442778T_afarasinDIS314Fxxx	99.75	koningiopsis	DQ284966T_koningiopsisG_J_S_93_20	99.06	T. aff. koningiopsis	G_J_S_93_20
							azevedoi	T._azevedoi_CEN1403_MK696800	99.74	acreanum	T._acreanum_3F13C_AC_MT336736	97.72
							endophyticum	FJ442721T_endophyticumCBS130730xxx	99.51
320	BOLM743	ST 12	Rhizosphere Coffee	Trichoderma	T._gamsiiGJS_04_09	100	afarasin	FJ442778T_afarasinDIS314Fxxx	99.75	acreanum	T._acreanum_3F13C_AC_MT336736	98.48	T. aff. koningiopsis	G_J_S_93_20
					T._koningiopsisCBS_119075		azevedoi	T._azevedoi_CEN1403_MK696800	99.74	koningiopsis	DQ284966T_koningiopsisG_J_S_93_20	97.55
					T._ovalisporumCBS_113299		endophyticum	FJ442721T_endophyticumCBS130730xxx	99.51	−	FJ463314T_endophyticumCBS130730	92.75
										−	T._azevedoi_CEN1403_MK696638	61.29
321	BOLM744	AT 22-1	Rhizosphere Coffee	Trichoderma	T._gamsiiGJS_04_09	100	dorothopsis	T._dorothopsis_HZA15_MH647805	99.51	acreanum	T._acreanum_3F13C_AC_MT336736	98.23	T. aff. acreanum	MT336736
					T._koningiopsisCBS_119075		ararianum	T._ararianum_265F6C_AM_MT322315	99.48	koningiopsis	DQ284966T_koningiopsisG_J_S_93_20	97.36
					T._ovalisporumCBS_113299		POS7	WGSrpb2_T__sp__POS7	99.38
							acreanum	T._acreanum_3F13C_AC_MT322313	99.35
							koningiopsis	EU241506T_koningiopsisG_J_S_93_20	99.02
322	BOLM745	BT 95	Rhizosphere Coffee	Trichoderma	T._gamsiiGJS_04_09	100	dorothopsis	T._dorothopsis_HZA15_MH647805	99.14	acreanum	T._acreanum_3F13C_AC_MT336736	97.97	T. aff. acreanum	MT336736
					T._koningiopsisCBS_119075		POS7	WGSrpb2_T__sp__POS7	99.01	koningiopsis	DQ284966T_koningiopsisG_J_S_93_20	97.55
					T._ovalisporumCBS_113299
323	BOLM746	MT 50-1	Rhizosphere Coffee	Trichoderma	T._gamsiiGJS_04_09	100	dorothopsis	T._dorothopsis_HZA15_MH647805	99.63	koningiopsis	DQ284966T_koningiopsisG_J_S_93_20	99.06	T. aff. acreanum	MT336736
					T._koningiopsisCBS_119075		ararianum	T._ararianum_265F6C_AM_MT322315	99.61	acreanum	T._acreanum_3F13C_AC_MT336736	97.72
					T._ovalisporumCBS_113299		POS7	WGSrpb2_T__sp__POS7	99.51
							acreanum	T._acreanum_3F13C_AC_MT322313	99.48
324	BOLM747	ST 61	Rhizosphere Coffee	Trichoderma	T._gamsiiGJS_04_09	100	dorothopsis	T._dorothopsis_HZA15_MH647805	99.75	koningiopsis	DQ284966T_koningiopsisG_J_S_93_20	97.74	T. aff. acreanum	MT336736
					T._koningiopsisCBS_119075		ararianum	T._ararianum_265F6C_AM_MT322315	99.74	acreanum	T._acreanum_3F13C_AC_MT336736	97.47
					T._ovalisporumCBS_113299		POS7	WGSrpb2_T__sp__POS7	99.63
							acreanum	T._acreanum_3F13C_AC_MT322313	99.61
							koningiopsis	EU241506T_koningiopsisG_J_S_93_20	99.02
325	BOLM748	AT 83	Rhizosphere Coffee	Trichoderma	T._gamsiiGJS_04_09	100	dorothopsis	T._dorothopsis_HZA15_MH647805	99.75	koningiopsis	DQ284966T_koningiopsisG_J_S_93_20	99.06	T. aff. acreanum	MT336736
					T._koningiopsisCBS_119075		ararianum	T._ararianum_265F6C_AM_MT322315	99.74	acreanum	T._acreanum_3F13C_AC_MT336736	97.72
					T._ovalisporumCBS_113299		POS7	WGSrpb2_T__sp__POS7	99.63
							acreanum	T._acreanum_3F13C_AC_MT322313	99.61
							koningiopsis	EU241506T_koningiopsisG_J_S_93_20	99.02
326	BOLM749	ST 41	Rhizosphere Coffee	Trichoderma	T._gamsiiGJS_04_09	100	dorothopsis	T._dorothopsis_HZA15_MH647805	99.14	acreanum	T._acreanum_3F13C_AC_MT336736	98.23	T. aff. acreanum	MT336736
					T._koningiopsisCBS_119075		POS7	WGSrpb2_T__sp__POS7	99.01	koningiopsis	DQ284966T_koningiopsisG_J_S_93_20	97.55
					T._ovalisporumCBS_113299					ararianum	T._ararianum_265F6C_AM_MT327808	97.2
										arenarium	MT242303T_arenariumTUCIM10301	97.1
327	BOLM750	ST 12-3	Rhizosphere Coffee	Trichoderma	T._gamsiiGJS_04_09	100	dorothopsis	T._dorothopsis_HZA15_MH647805	99.75	acreanum	T._acreanum_3F13C_AC_MT336736	98.48	T. aff. acreanum	MT336736
					T._koningiopsisCBS_119075		ararianum	T._ararianum_265F6C_AM_MT322315	99.74	koningiopsis	DQ284966T_koningiopsisG_J_S_93_20	97.55
					T._ovalisporumCBS_113299		POS7	WGSrpb2_T__sp__POS7	99.63
							acreanum	T._acreanum_3F13C_AC_MT322313	99.61
							koningiopsis	EU241506T_koningiopsisG_J_S_93_20	99.02
328	BOLM751	ST 34	Rhizosphere Coffee	Trichoderma	T._gamsiiGJS_04_09	100	dorothopsis	T._dorothopsis_HZA15_MH647805	99.38	koningiopsis	DQ284966T_koningiopsisG_J_S_93_20	99.44	T. aff. acreanum	MT336736
					T._koningiopsisCBS_119075		POS7	WGSrpb2_T__sp__POS7	99.26	acreanum	T._acreanum_3F13C_AC_MT336736	97.47
					T._ovalisporumCBS_113299		acreanum	T._acreanum_3F13C_AC_MT322313	99.09
329	BOLM752	LT 41	Rhizosphere Coffee	Trichoderma	T._gamsiiGJS_04_09	100	dorothopsis	T._dorothopsis_HZA15_MH647805	99.38	ararianum	T._ararianum_265F6C_AM_MT327808	97.44	T. aff. acreanum	MT336736
					T._koningiopsisCBS_119075		POS7	WGSrpb2_T__sp__POS7	99.26	acreanum	T._acreanum_3F13C_AC_MT336736	97.43
					T._ovalisporumCBS_113299		acreanum	T._acreanum_3F13C_AC_MT322313	99.09
330	BOLM753	BT 100-1	Soil Fallow	Trichoderma	T._gamsiiGJS_04_09	100	dorothopsis	T._dorothopsis_HZA15_MH647805	99.38	acreanum	T._acreanum_3F13C_AC_MT336736	97.19	T. aff. acreanum	MT336736
					T._koningiopsisCBS_119075		POS7	WGSrpb2_T__sp__POS7	99.26
					T._ovalisporumCBS_113299		acreanum	T._acreanum_3F13C_AC_MT322313	99.09
331	BOLM754	BT 1-2	Rhizosphere Coffee	Trichoderma	T._gamsiiGJS_04_09	100	dorothopsis	T._dorothopsis_HZA15_MH647805	99.38	acreanum	T._acreanum_3F13C_AC_MT336736	97.44	T. aff. acreanum	MT336736
					T._koningiopsisCBS_119075		POS7	WGSrpb2_T__sp__POS7	99.26
					T._ovalisporumCBS_113299		acreanum	T._acreanum_3F13C_AC_MT322313	99.09
332	BOLM755	ST 2-2	Rhizosphere Coffee	Trichoderma	T._gamsiiGJS_04_09	100	dorothopsis	T._dorothopsis_HZA15_MH647805	99.14	acreanum	T._acreanum_3F13C_AC_MT336736	97.21	T. aff. acreanum	MT336736
					T._koningiopsisCBS_119075		POS7	WGSrpb2_T__sp__POS7	99.01
					T._ovalisporumCBS_113299
333	BOLM756	ST 25	Rhizosphere Coffee	Trichoderma	T._gamsiiGJS_04_09	100	POS7	WGSrpb2_T__sp__POS7	99.02	acreanum	T._acreanum_3F13C_AC_MT336736	98.48	T. aff. acreanum	MT336736
					T._koningiopsisCBS_119075					koningiopsis	DQ284966T_koningiopsisG_J_S_93_20	97.74
					T._ovalisporumCBS_113299
334	BOLM757	AT 58-2	Rhizosphere Coffee	Trichoderma	T._lentiformeCBS_100542	99.43	peruvianum	T._peruvianum_CP15_9_MW480154	99.73	breve	KY688045T_breveTC735	99.18	T. aff. peruvianum	CP15_9_MW480154
							zelobreve	MN605872T._zelobreve_CGMCC_3_19695	99.51	zelobreve	T._zelobreve_HMAS_248254_MN605883	99.13
							lentiforme	FJ442687T_lentiformeGJS00_22xxx	99.02	zelobreve	MN605883T._zelobreve_CGMCC_3,19695	99.13
335	BOLM758	BT 22-1	Soil Fallow	Trichoderma	T._lentiformeCBS_100542	100	peruvianum	T._peruvianum_CP15_9_MW480154	99.73	zelobreve	MN605883T._zelobreve_CGMCC_3,19695	99.29	T. aff. peruvianum	CP15_9_MW480154
							zelobreve	MN605872T._zelobreve_CGMCC_3_19695	99.51	zelobreve	T._zelobreve_HMAS_248254_MN605883	99.29
							lentiforme	FJ442687T_lentiformeGJS00_22xxx	99.02	breve	KY688045T_breveTC735	98.63
336	BOLM759	ST 18-2	Rhizosphere Coffee	Trichoderma	T._gamsiiGJS_04_09	100	peruvianum	T._peruvianum_CP15_9_MW480154	99.73	acreanum	T._acreanum_3F13C_AC_MT336736	98.48	T. aff. peruvianum	CP15_9_MW480154
					T._koningiopsisCBS_119075		zelobreve	MN605872T._zelobreve_CGMCC_3_19695	99.51	koningiopsis	DQ284966T_koningiopsisG_J_S_93_20	97.51
					T._ovalisporumCBS_113299		lentiforme	FJ442687T_lentiformeGJS00_22xxx	99.02		MN605883T._zelobreve_CGMCC_3,19695	77.97
											AF443930T_lentiformeGJS00_22	65.91
337	BOLM760	MT 51	Soil Forest	Trichoderma	T._hamatumDAOM_167057	99.8	peruvianum	T._peruvianum_CP15_9_MW480154	99.73	insigne	MH177911T._insigne_YMF1,00207	97.67	T. aff. peruvianum	CP15_9_MW480154
							zelobreve	MN605872T._zelobreve_CGMCC_3_19695	99.51	insigne	T._insigne_YMF_1_00207_MH177911	97.67
							lentiforme	FJ442687T_lentiformeGJS00_22xxx	99.02	anisohamatum	T._anisohamatum_YMF_1_00333_MH177912	97.42
										anisohamatum	MH177912T._anisohamatum_YMF1,00333	97.42
338	BOLM761	HT 21	Rhizosphere Coffee	Trichoderma	T._lentiformeCBS_100542	100	peruvianum	T._peruvianum_CP15_9_MW480154	99.73	endophyticum	FJ463314T_endophyticumCBS130730	97.77	T. aff. peruvianum	CP15_9_MW480154
							zelobreve	MN605872T._zelobreve_CGMCC_3_19695	99.51	phayaoense	T._phayaoense_SDBR_CMU349_MW002073	97.77
							lentiforme	FJ442687T_lentiformeGJS00_22xxx	99.02	anaharzianum	MH183182T._anaharzianum_YMF_1,00383	97.63
										anaharzianum	T._anaharzianum_YMF_1_00383_MH183182	97.63
										lentinulae	MN605878T._lentinulae_CGMCC_3,19847	97.19
										lentinulae	T._lentinulae_HMAS_248256_MN605878	97.19
										afarasin	FJ463400T_afarasinDIS314F	97.05
339	BOLM762	AT 32-2	Rhizosphere Coffee	Trichoderma	T._caribbaeumCBS_119093	82.44	peruvianum	T._peruvianum_CP15_9_MW480154	99.73	koningiopsis	DQ284966T_koningiopsisG_J_S_93_20	98.68	T. aff. peruvianum	CP15_9_MW480154
							zelobreve	MN605872T._zelobreve_CGMCC_3_19695	99.51
							lentiforme	FJ442687T_lentiformeGJS00_22xxx	99.02
340	BOLM763	ST 49-2	Rhizosphere Coffee	Trichoderma	T._ovalisporumCBS_113299	82.52	peruvianum	T._peruvianum_CP15_9_MW480154	99.73	acreanum	T._acreanum_3F13C_AC_MT336736	98.48	T. aff. peruvianum	CP15_9_MW480154
							zelobreve	MN605872T._zelobreve_CGMCC_3_19695	99.51	koningiopsis	DQ284966T_koningiopsisG_J_S_93_20	97.55
							lentiforme	FJ442687T_lentiformeGJS00_22xxx	99.02
341	BOLM764	MT 40-1	Rhizosphere Coffee	Trichoderma	T._simplexHMAS_248860	98.3	peruvianum	T._peruvianum_CP15_9_MW480154	99.73	pinicola	MH025981T_pinicolaSFC20130926_S233	98.02	T. aff. peruvianum	CP15_9_MW480154
							zelobreve	MN605872T._zelobreve_CGMCC_3_19695	99.51
							lentiforme	FJ442687T_lentiformeGJS00_22xxx	99.02
342	BOLM765	AT 69	Rhizosphere Coffee	Trichoderma	T._gamsiiGJS_04_09	100	peruvianum	T._peruvianum_CP15_9_MW480154	99.73	koningiopsis	DQ284966T_koningiopsisG_J_S_93_20	99.43	T. aff. peruvianum	CP15_9_MW480154
					T._koningiopsisCBS_119075		zelobreve	MN605872T._zelobreve_CGMCC_3_19695	99.51
					T._ovalisporumCBS_113299		lentiforme	FJ442687T_lentiformeGJS00_22xxx	99.02
343	BOLM766	ST 8-2	Rhizosphere Coffee	Trichoderma	T._lentiformeCBS_100542	99.81	peruvianum	T._peruvianum_CP15_9_MW480154	99.73	lentiforme	AF443930T_lentiformeGJS00_22	97.63	T. aff. peruvianum	CP15_9_MW480154
							zelobreve	MN605872T._zelobreve_CGMCC_3_19695	99.51
							subazureum	FJ442687T_lentiformeGJS00_22xxx	99.02
344	BOLM767	BT 91	Soil Fallow	Trichoderma	T._cordycepsIFO_9019_	83.82	afarasin	FJ442778T_afarasinDIS314Fxxx	99.63	pinicola	MH025981T_pinicolaSFC20130926_S233	98.02	T. aff. pinicola	SFC20130926_S233
							azevedoi	T._azevedoi_CEN1403_MK696800	99.6
							endophyticum	FJ442721T_endophyticumCBS130730xxx	99.38
345	BOLM768	LT 14	Rhizosphere Coffee	Trichoderma	T._simplexHMAS_248860	98.3	dorothopsis	T._dorothopsis_HZA15_MH647805	99.51	pinicola	MH025981T_pinicolaSFC20130926_S233	98.03	T. aff. pinicola	SFC20130926_S233
							POS7	WGSrpb2_T__sp__POS7	99.38
346	BOLM769	LT 33	Rhizosphere Coffee	Trichoderma	T._simplexHMAS_248860	98.3	dorothopsis	T._dorothopsis_HZA15_MH647805	99.14	pinicola	MH025981T_pinicolaSFC20130926_S233	98.03	T. aff. pinicola	SFC20130926_S233
							POS7	WGSrpb2_T__sp__POS7	99.01
347	BOLM770	BT 104-2	Rhizosphere Coffee	Trichoderma	T._longifialidicumCBS_139785	96.6		Ambig		pinicola	MH025981T_pinicolaSFC20130926_S233	98.03	T. aff. pinicola	SFC20130926_S233
348	BOLM771	BT 18-4	Rhizosphere Coffee	Trichoderma	T._taiwanenseCBS_119058	94.15	sparsum	KU529147T_sparsum10122	99.02		Ambig			KU529147
349	BOLM772	BT 26-1	Soil Fallow	Trichoderma	T._taiwanenseCBS_119058	94.15	sparsum	KU529147T_sparsum10122	99.02		Ambig		T. aff. sparsum	KU529147
350	BOLM773	LT 18-1	Rhizosphere Coffee	Trichoderma	T._lentiformeCBS_100542	100	rifaii	FJ442720T_rifaiiDIS337Fxxx	99.14	lentiforme	AF443930T_lentiformeGJS00_22	97.63	T. aff. rifaii	FJ442720
351	BOLM774	MT 3-1	Soil Forest	Trichoderma	T._lentiformeCBS_100542	99.81	−	T._awajun_CP24_8_MW480148	95.99	endophyticum	FJ463314T_endophyticumCBS130730	99.41	T. aff. endophyticum	CBS130730
										anaharzianum	T._anaharzianum_YMF_1_00383_MH183182	98.05
										anaharzianum	MH183182T._anaharzianum_YMF_1,00383	98.05
										afarasin	FJ463400T_afarasinDIS314F	97.83
										lentinulae	MN605878T._lentinulae_CGMCC_3,19847	97.61
										lentinulae	T._lentinulae_HMAS_248256_MN605878	97.61
										pollinicola	MF939619T_pollinicolaCGMCC_3_18781	97.19
										phayaoense	T._phayaoense_SDBR_CMU349_MW002073	97.11
352	BOLM775	MT 25_1	Rhizosphere Coffee	Trichoderma	T._lentiformeCBS_100542	98.29	−	KY687981T_simplexTC671	97.42	endophyticum	FJ463314T_endophyticumCBS130730	98.29	T. aff. endophyticum	CBS130730
										afarasin	FJ463400T_afarasinDIS314F	97.05
353	BOLM776	HT 44	Rhizosphere Coffee	Trichoderma	T._lentiformeCBS_100542	99.81	−	T._jaklitschii_CP18_2_MW480152	98.26	endophyticum	FJ463314T_endophyticumCBS130730	99.61	T. aff. endophyticum	CBS130730
										afarasin	FJ463400T_afarasinDIS314F	98.23
										anaharzianum	T._anaharzianum_YMF_1_00383_MH183182	98.06
										anaharzianum	MH183182T._anaharzianum_YMF_1,00383	98.06
										phayaonce	T._phayaoense_SDBR_CMU349_MW002073	97.77
										lentinulae	T._lentinulae_HMAS_248256_MN605878	97.62
										lentinulae	MN605878T._lentinulae_CGMCC_3,19847	97.62
										pollinicola	MF939619T_pollinicolaCGMCC_3_18781	97.21
354	BOLM777	AT 54-1	Rhizosphere Coffee	Trichoderma	T._lentiformeCBS_100542	99.25		Ambig		endophyticum	FJ463314T_endophyticumCBS130730	99.41	T. aff. endophyticum	CBS130730
										anaharzianum	T._anaharzianum_YMF_1_00383_MH183182	98.28
										anaharzianum	MH183182T._anaharzianum_YMF_1,00383	98.28
										afarasin	FJ463400T_afarasinDIS314F	98.04
										lentinulae	MN605878T._lentinulae_CGMCC_3,19847	97.84
										lentinulae	T._lentinulae_HMAS_248256_MN605878	97.84
										phayaoense	T._phayaoense_SDBR_CMU349_MW002073	97.45
										pollinicola	MF939619T_pollinicolaCGMCC_3_18781	97.41
355	BOLM778	HT 38	Rhizosphere Coffee	Trichoderma	T._lentiformeCBS_100542	98.87	−	T._azevedoi_CEN1403_MK696800	98.94	endophyticum	FJ463314T_endophyticumCBS130730	99.41	T. aff. endophyticum	CBS130730
										phayaoense	T._phayaoense_SDBR_CMU349_MW002073	98.09
										afarasin	FJ463400T_afarasinDIS314F	98.04
356	BOLM779	ST 51	Rhizosphere Coffee	Trichoderma	T._lentiformeCBS_100542	99.81	−	EF392733T_peltatumJ_D_Rogers1xxx	80.38	endophyticum	FJ463314T_endophyticumCBS130730	99.41	T. aff. endophyticum	CBS130730
										anaharzianum	T._anaharzianum_YMF_1_00383_MH183182	98.28
										anaharzianum	MH183182T._anaharzianum_YMF_1,00383	98.28
										afarasin	FJ463400T_afarasinDIS314F	98.04
										lentinulae	MN605878T._lentinulae_CGMCC_3,19847	97.84
										lentinulae	T._lentinulae_HMAS_248256_MN605878	97.84
										phayaoense	T._phayaoense_SDBR_CMU349_MW002073	97.45
										pollinicola	MF939619T_pollinicolaCGMCC_3_18781	97.41
357	BOLM780	MT 11	Soil Forest	Trichoderma	T._lentiformeCBS_100542	98.12	−	FJ442778T_afarasinDIS314Fxxx	94.8	endophyticum	FJ463314T_endophyticumCBS130730	99.41	T. aff. endophyticum	CBS130730
										anaharzianum	T._anaharzianum_YMF_1_00383_MH183182	98.05
										anaharzianum	MH183182T._anaharzianum_YMF_1,00383
										afarasin	FJ463400T_afarasinDIS314F	97.83
										lentinulae	MN605878T._lentinulae_CGMCC_3,19847	97.61
										lentinulae	T._lentinulae_HMAS_248256_MN605878
										pollinicola	MF939619T_pollinicolaCGMCC_3_18781	97.19
										phayaoense	T._phayaoense_SDBR_CMU349_MW002073	97.11
358	BOLM781	HT 26	Rhizosphere Coffee	Trichoderma	T._lentiformeCBS_100542	99.81	afarasin	FJ442778T_afarasinDIS314Fxxx	99.75	endophyticum	FJ463314T_endophyticumCBS130730	99.8	T. aff. endophyticum	CBS130730
							azevedoi	T._azevedoi_CEN1403_MK696800	99.74	afarasin	FJ463400T_afarasinDIS314F	98.43
							endophyticum	FJ442721T_endophyticumCBS130730xxx	99.51	anaharzianum	T._anaharzianum_YMF_1_00383_MH183182	98.28
										anaharzianum	MH183182T._anaharzianum_YMF_1,00383	98.28
										phayaonce	T._phayaoense_SDBR_CMU349_MW002073	98.09
										lentinulae	T._lentinulae_HMAS_248256_MN605878	97.84
359	BOLM782	HT 18	Rhizosphere Coffee	Trichoderma	T._lentiformeCBS_100542	99.81	jaklitschii	T._jaklitschii_CP18_2_MW480152	99.87	endophyticum	FJ463314T_endophyticumCBS130730	99.61	T. aff. endophyticum	CBS130730
							inhamatum	FJ442725T_inhamatumCBS273_78	99.63	afarasin	FJ463400T_afarasinDIS314F	98.23
										anaharzianum	MH183182T._anaharzianum_YMF_1,00383	98.06
										anaharzianum	T._anaharzianum_YMF_1_00383_MH183182	98.06
										phayaoense	T._phayaoense_SDBR_CMU349_MW002073	97.77
										lentinulae	MN605878T._lentinulae_CGMCC_3,19847	97.62
										lentinulae	T._lentinulae_HMAS_248256_MN605878	97.62
										pollinicola	MF939619T_pollinicolaCGMCC_3_18781	97.21
360	BOLM783	MT 25-2	Rhizosphere Coffee	Trichoderma	T._lentiformeCBS_100542	99.25	dorothopsis	T._dorothopsis_HZA15_MH647805	99.01	endophyticum	FJ463314T_endophyticumCBS130730	98.83	T. aff. endophyticum	CBS130730
361	BOLM784	BT 21	Rhizosphere Coffee	Trichoderma	T._simplexHMAS_248860	99.24	−	KT278971T_attinorumLESF236	71.36	canadense	T._canadense_SuRDC_1422_MZ189377	98.63	T. aff. canadense	MZ189377
										ararianum	T._ararianum_265F6C_AM_MT327808	97.2
362	BOLM785	BT 73	Soil Fallow	Trichoderma	T._gamsiiGJS_04_09	100	dorothopsis	T._dorothopsis_HZA15_MH647805	99.26	canadense	T._canadense_SuRDC_1422_MZ189377	98.63	T. aff. canadense	MZ189377
					T._koningiopsisCBS_119075		POS7	WGSrpb2_T__sp__POS7	99.14	ararianum	T._ararianum_265F6C_AM_MT327808	97.2
					T._ovalisporumCBS_113299
363	BOLM786	BT 71	Soil Fallow	Trichoderma	T._gamsiiGJS_04_09	100	dorothopsis	T._dorothopsis_HZA15_MH647805	99.51	canadense	T._canadense_SuRDC_1422_MZ189377	98.59	T. aff. canadense	MZ189377
					T._koningiopsisCBS_119075		POS7	WGSrpb2_T__sp__POS7	99.38	−	T._dorothopsis_HZA15_MK850837	95.45
					T._ovalisporumCBS_113299
364	BOLM787	BT 6	Soil Fallow	Trichoderma	T._gamsiiGJS_04_09	100	ararianum	T._ararianum_265F6C_AM_MT322315	99.87	canadense	T._canadense_SuRDC_1422_MZ189377	98.63	T. aff. canadense	MZ189377
					T._koningiopsisCBS_119075		dorothopsis	T._dorothopsis_HZA15_MH647805	99.75
					T._ovalisporumCBS_113299		POS7	WGSrpb2_T__sp__POS7	99.75
							acreanum	T._acreanum_3F13C_AC_MT322313	99.74
							koningiopsis	EU241506T_koningiopsisG_J_S_93_20	99.14
365	BOLM788	BT 24-1	Soil Fallow	Trichoderma	T._gamsiiGJS_04_09	96.13	dorothopsis	T._dorothopsis_HZA15_MH647805	99.26	canadense	T._canadense_SuRDC_1422_MZ189377	98.63	T. aff. canadense	MZ189377
							POS7	WGSrpb2_T__sp__POS7	99.14
366	BOLM789	MT 8	Rhizosphere Coffee	Trichoderma	T._virensGv_29_8	93.28	dorothopsis	T._dorothopsis_HZA15_MH647805	99.26	inaequilaterale	MT070152T._inaequilaterale_YMF_1,06203	97.93	T. aff. dorothopsis	HZA15_MH647805
							POS7	WGSrpb2_T__sp__POS7	99.14	inaequilaterale	T._inaequilaterale_YMF_1_06203_MT070152	97.93
										subazureum	MT070148T._subazureum_YMF_1,06207	97.7
										subazureum	T._subazureum_YMF_1_06207_MT070148	97.7
367	BOLM790	BT 54-2	Rhizosphere Coffee	Trichoderma	T._lentiformeCBS_100542	99.81	dorothopsis	T._dorothopsis_HZA15_MH647805	99.75	−	AF443935T_simmonsiiGJS91_138	83.28	T. aff. dorothopsis	HZA15_MH647805
							ararianum	T._ararianum_265F6C_AM_MT322315	99.74
							POS7	WGSrpb2_T__sp__POS7	99.63
							acreanum	T._acreanum_3F13C_AC_MT322313	99.61
							koningiopsis	EU241506T_koningiopsisG_J_S_93_20	99.02
368	BOLM791	BT 97	Rhizosphere Coffee	Trichoderma	T._lentiformeCBS_100542	100	dorothopsis	T._dorothopsis_HZA15_MH647805	99.14	−	MN605883T._zelobreve_CGMCC_3,19695	91.74	T. aff. dorothopsis	HZA15_MH647805
							POS7	WGSrpb2_T__sp__POS7	99.01
269	BOLM792	MT 15-1	Rhizosphere Coffee	Trichoderma	T._texanumCBS_139784	97.48	dorothopsis	T._dorothopsis_HZA15_MH647805	99.51	−	T._canadense_SuRDC_1422_MZ189377	95.11	T. aff. dorothopsis	HZA15_MH647805
							POS7	WGSrpb2_T__sp__POS7	99.38
370	BOLM793	MT 38-1	Rhizosphere Coffee	Trichoderma	T._gamsiiGJS_04_09	100	dorothopsis	T._dorothopsis_HZA15_MH647805	99.38	−	T._canadense_SuRDC_1422_MZ189377	95.89	T. aff. dorothopsis	HZA15_MH647805
					T._koningiopsisCBS_119075		POS7	WGSrpb2_T__sp__POS7	99.26
					T._ovalisporumCBS_113299		acreanum	T._acreanum_3F13C_AC_MT322313	99.09
371	BOLM794	BT 107	Soil Fallow	Trichoderma	T._gamsiiGJS_04_09	100	dorothopsis	T._dorothopsis_HZA15_MH647805	99.88	−	T._canadense_SuRDC_1422_MZ189377	98.63	T. aff. dorothopsis	HZA15_MH647805
					T._koningiopsisCBS_119075		ararianum	T._ararianum_265F6C_AM_MT322315	99.87
					T._ovalisporumCBS_113299		POS7	WGSrpb2_T__sp__POS7	99.75
							acreanum	T._acreanum_3F13C_AC_MT322313	99.74
							koningiopsis	EU241506T_koningiopsisG_J_S_93_20	99.14
372	BOLM795	MT 62-2	Rhizosphere Coffee	Trichoderma	T._gamsiiGJS_04_09	100	dorothopsis	T._dorothopsis_HZA15_MH647805	99.38	−	T._acreanum_3F13C_AC_MT336736	94.64	T. aff. dorothopsis	HZA15_MH647805
					T._koningiopsisCBS_119075		POS7	WGSrpb2_T__sp__POS7	99.26
					T._ovalisporumCBS_113299		acreanum	T._acreanum_3F13C_AC_MT322313	99.09
373	BOLM796	BT 9	Soil Fallow	Trichoderma	T._gamsiiGJS_04_09	100	dorothopsis	T._dorothopsis_HZA15_MH647805	99.38	−	T._acreanum_3F13C_AC_MT336736	96.66	T. aff. dorothopsis	HZA15_MH647805
					T._koningiopsisCBS_119075		POS7	WGSrpb2_T__sp__POS7	99.26
					T._ovalisporumCBS_113299		acreanum	T._acreanum_3F13C_AC_MT322313	99.09
374	BOLM797	MT 18	Rhizosphere Coffee	Trichoderma	T._longibrachiatumCBS_816_68	98.18	dorothopsis	T._dorothopsis_HZA15_MH647805	99.75	−	JQ685868T_orientaleS187	95.54	T. aff. dorothopsis	HZA15_MH647805
							ararianum	T._ararianum_265F6C_AM_MT322315	99.74
							POS7	WGSrpb2_T__sp__POS7	99.63
							acreanum	T._acreanum_3F13C_AC_MT322313	99.61
							koningiopsis	EU241506T_koningiopsisG_J_S_93_20	99.02
375	BOLM798	BT 68	Rhizosphere Coffee	Trichoderma	T._longibrachiatumCBS_816_68	98.72	dorothopsis	T._dorothopsis_HZA15_MH647805	99.75	−	JN175571T_pinnatumGJS04_100	87.84	T. aff. dorothopsis	HZA15_MH647805
							ararianum	T._ararianum_265F6C_AM_MT322315	99.74
							POS7	WGSrpb2_T__sp__POS7	99.63
							acreanum	T._acreanum_3F13C_AC_MT322313	99.61
							koningiopsis	EU241506T_koningiopsisG_J_S_93_20	99.02
376	BOLM799	HT 35	Rhizosphere Coffee	Trichoderma	T._lentiformeCBS_100542	99.81	afarasin	FJ442778T_afarasinDIS314Fxxx	99.75	phayaoense	T._phayaoense_SDBR_CMU349_MW002073	98.09	T. aff. phayaoense	MW002073
							azevedoi	T._azevedoi_CEN1403_MK696800	99.74
							endophyticum	FJ442721T_endophyticumCBS130730xxx	99.51
377	BOLM800	ST 24	Rhizosphere Coffee	Trichoderma	T._gamsiiGJS_04_09	100	subuliforme	MT052187T._subuliforme_YMF_1_06204	99.75	ararianum	T._ararianum_265F6C_AM_MT327808	97.16	T. aff. ararianum	MT327808
					T._koningiopsisCBS_119075		supraverticillatum	MT052191T._supraverticillatum_YMF_1_06208	99.75
					T._ovalisporumCBS_113299
378	BOLM801	LT 40	Rhizosphere Coffee	Trichoderma	T._lentiformeCBS_100542	100		Ambig		zelobreve	MN605883T._zelobreve_CGMCC_3,19695	99.15	T. aff. zelobreve	MN605883
										zelobreve	T._zelobreve_HMAS_248254_MN605883	99.15
										breve	KY688045T_breveTC735	98.38
										lentiforme	AF443930T_lentiformeGJS00_22	97.03
379	BOLM802	BT 105-2	Rhizosphere Coffee	Trichoderma	T._intricatumCBS_119059	81.55	−	T._dorothopsis_HZA15_MH647805	98.77	−	T._arenarium_TUCIM_10317_MT242306	95.72	T. sp.
380	BOLM803	AT 51	Soil Forest	Trichoderma	T._ovalisporumCBS_113299	99.22	−	JQ685884T_orientaleS187xxx	98.89	−	FJ860619T_austriacumCBS122494	35.17	T. sp.
381	BOLM804	AT 6-3	Rhizosphere Coffee	Trichoderma	T._linzhienseHMAS_248846	99.43	−	MN650672T_longibrachiatum_f__sp__bissettiiSZMC_21467xxx	98.83	−	JQ685868T_orientaleS187	95.33	T. sp.
382	BOLM805	AT 14-1	Soil Fallow	Trichoderma	T._longibrachiatumCBS_816_68	98.72	−	KJ665334T_pyramidaleCBS135574	98.15	−	JQ685868T_orientaleS187	87.26	T. sp.
383	BOLM806	ST 33	Rhizosphere Coffee	Trichoderma	T._gamsiiGJS_04_09	100	−	JQ685884T_orientaleS187xxx	98.77	−	T._arenarium_TUCIM_10317_MT242306	96.08	T. sp.
					T._koningiopsisCBS_119075
					T._ovalisporumCBS_113299
384	BOLM807	BT 72	Soil Fallow	Trichoderma	T._longibrachiatumCBS_816_68	93.62	−	MN650672T_longibrachiatum_f__sp__bissettiiSZMC_21467xxx	98.83	−	JQ685868T_orientaleS187	86.84	T. sp.
385	BOLM808	MT 48	Rhizosphere Coffee	Trichoderma	T._longibrachiatumCBS_816_68	98.55	−	MN650672T_longibrachiatum_f__sp__bissettiiSZMC_21467xxx	98.83	−	JQ685868T_orientaleS187	95.32	T. sp.
386	BOLM809	MT 12-2	Soil Forest	Trichoderma	T._virensGv_29_8	93.28	−	T._ararianum_265F6C_AM_MT322315	98.45	−	T._inaequilaterale_YMF_1_06203_MT070152	96.99	T. sp.
387	BOLM810	AT 26-1	Rhizosphere Coffee	Trichoderma	T._longibrachiatumCBS_816_68	98.36	−	T._acreanum_3F13C_AC_MT322313	98.96	−	JQ685868T_orientaleS187	95.32	T. sp.
388	BOLM811	AT 74	Rhizosphere Coffee	Trichoderma	T._longibrachiatumCBS_816_68	96.36	−	MN650672T_longibrachiatum_f__sp__bissettiiSZMC_21467xxx	98.64	−	JQ685868T_orientaleS187	95.54	T. sp.
389	BOLM812	HT 27-2	Rhizosphere Coffee	Trichoderma	NR_144868__T._lentiformeCBS_100542	99.81	−	T._pseudopyramidale_E720_MK044224	98.99	−	MK044131T._pseudopyramidale_COAD_2426	91.8	T. sp.
390	BOLM813	LT 17	Rhizosphere Coffee	Trichoderma	T._lentiformeCBS_100542	100	−	MN650672T_longibrachiatum_f__sp__bissettiiSZMC_21467xxx	98.83	−	AF443930T_lentiformeGJS00_22	94.35	T. sp.
391	BOLM814	AT 19-2	Rhizosphere Coffee	Trichoderma	T._gamsiiGJS_04_09	100	−	EU498357T_brunneovirideCBS121130	90.19	−	T._acreanum_3F13C_AC_MT336736	96.66	T. sp.
					T._koningiopsisCBS_119075
					T._ovalisporumCBS_113299
392	BOLM815	BT 57-2	Soil Fallow	Trichoderma	T._lentiformeCBS_100542	100	−	MN650672T_longibrachiatum_f__sp__bissettiiSZMC_21467xxx	98.83	−	AF443930T_lentiformeGJS00_22	83.33	T. sp.
393	BOLM816	MT 22	Soil Forest	Trichoderma	T._virensGv_29_8	93.28	−	EF392733T_peltatumJ_D_Rogers1xxx	78.48	−	T._inaequilaterale_YMF_1_06203_MT070152	96.99	T. sp.
394	BOLM817	MT 1	Rhizosphere Coffee	Trichoderma	T._virensGv_29_8	93.28	−	T._densissimum_T32434_OP357966	96.68	−	MT070152T._inaequilaterale_YMF_1,06203	96.99	T. sp.
395	BOLM818	LT 48-1	Rhizosphere Coffee	Trichoderma	T._guizhouenseCBS_131803	98.49	−	MN650672T_longibrachiatum_f__sp__bissettiiSZMC_21467xxx	98.64	−	AF443930T_lentiformeGJS00_22	96.14	T. sp.
396	BOLM819	BT 80-2	Rhizosphere Coffee	Trichoderma	T._longibrachiatumCBS_816_68	98.18	−	T._awajun_CP24_8_MW480148	92.95	−	JQ685868T_orientaleS187	96.39	T. sp.
397	BOLM820	ST 20-2	Rhizosphere Coffee	Trichoderma	T._lentiformeCBS_100542	97.92	−	T._pseudopyramidale_E720_MK044224	98.99	−	KJ665699T_pyramidaleCBS135574	94.99	T. sp.
398	BOLM821	MT 7	Soil Forest	Trichoderma	T._longibrachiatumCBS_816_68	97.45	−	MH647795T._dorothopsis_HZA5	96.22	−	JN175571T_pinnatumGJS04_100	87.43	T. sp.
399	BOLM822	BT 111	Soil Fallow	Trichoderma	T._lentiformeCBS_100542	100	−	T._ararianum_265F6C_AM_MT322315	98.96	−	MH253895T._hortense_G,J,S,_08-116	80.47	T. sp.
400	BOLM823	BT 8-2	Soil Fallow	Trichoderma	T._lentiformeCBS_100542	99.24	−	FJ442778T_afarasinDIS314Fxxx	95.82	−	AF443930T_lentiformeGJS00_22	96.44	T. sp.
401	BOLM824	BT 5-2	Soil Fallow	Trichoderma	T._longibrachiatumCBS_816_68	98.54	−	JQ685884T_orientaleS187xxx	98.77	−	MF371226T_xanthumTC714	85.78	T. sp.
402	BOLM825	BT 84-2	Soil Fallow	Trichoderma	T._lentiformeCBS_100542	99.62	−	T._dorothopsis_HZA15_MH647805	97.66	−	JQ797400T_pseudostramineumTUFC60104	52.04	T. sp.
403	BOLM826	AT 86	Rhizosphere Coffee	Trichoderma	NR_120298__T._longibrachiatumCBS_816_68	96.72	−	T._peruvianum_CP15_9_MW480154	97.05	−	JQ685868T_orientaleS187	87.69	T. sp.
404	BOLM827	LT 30	Rhizosphere Coffee	Trichoderma	T._linzhienseHMAS_248846	99.43	−	LC373011T_polyalthiaeTBRC8737	41.53	−	T._zelobreve_HMAS_248254_MN605883	95.88	T. sp.
					T._lentiformeCBS_100542
405	BOLM828	AT 14-2	Soil Fallow	Trichoderma	T._reeseiQM6a	93.52	−	JN175531T_andinenseGJS90_140	97.72	−	KJ665492T_euskadienseCBS130013	82.97	T. sp.
406	BOLM829	AT 64	Soil Forest	Trichoderma	T._lentiformeCBS_100542	99.79	−	T._pseudopyramidale_E720_MK044224	96.6	−	MK044131T._pseudopyramidale_COAD_2426	89.78	T. sp.
407	BOLM830	AT 29-2	Soil Fallow	Trichoderma	T._longibrachiatumCBS_816_68	98.36	−	JQ685884T_orientaleS187xxx	98.52	−	JQ685868T_orientaleS187	85.96	T. sp.
408	BOLM831	BT 101	Rhizosphere Coffee	Trichoderma	T._lentiformeCBS_100542	100	−	T._jaklitschii_CP18_2_MW480152	97.32	−	AF443930T_lentiformeGJS00_22	96.44	T. sp.
409	BOLM832	BT 38	Soil Fallow	Trichoderma	T._lentiformeCBS_100542	100	−	T._peruvianum_CP15_9_MW480154	97.05	−	AF443930T_lentiformeGJS00_22	96.74	T. sp.
410	BOLM833	BT 39-1	Rhizosphere Coffee	Trichoderma	T._lentiformeCBS_100542	100	−	WGST11_W	95.45	−	AF443930T_lentiformeGJS00_22	96.14	T. sp.
411	BOLM834	AT 84-2	Soil Fallow	Trichoderma	T._longibrachiatumCBS_816_68	98.54	−	JQ685884T_orientaleS187xxx	98.77	−	JQ685868T_orientaleS187	87.23	T. sp.
412	BOLM835	MT 10	Rhizosphere Coffee	Trichoderma	T._citrinovirideCBS_258_85	92.63	−	JN175531T_andinenseGJS90_140	98.17	−	AY956321T_andinenseGJS90_140	80.31	T. sp.
413	BOLM836	MT 30	Rhizosphere Coffee	Trichoderma	T._koningiopsisCBS_119075	99.42	−	DQ834461T_flavipesGJS92_102	43.27	−	T._acreanum_3F13C_AC_MT336736	96.17	T. sp.
414	BOLM837	BT 12	Rhizosphere Coffee	Trichoderma	T._longibrachiatumCBS_816_68	98.72	−	JQ685884T_orientaleS187xxx	98.89	−	JQ685868T_orientaleS187	86.2	T. sp.
415	BOLM838	MT 35-2	Rhizosphere Coffee	Trichoderma	T._longibrachiatumCBS_816_68	98.54	−	JQ685884T_orientaleS187xxx	98.52	−	JQ685868T_orientaleS187	92.13	T. sp.
416	BOLM839	BT 42	Soil Fallow	Trichoderma	T._lentiformeCBS_100542	100	−	MN605872T._zelobreve_CGMCC_3_19695	95.08	−	JN133572T_neocrassumBPI843647	68.41	T. sp.
417	BOLM840	AT 67	Soil Fallow	Trichoderma	T._longibrachiatumCBS_816_68	98.54	−	JQ685884T_orientaleS187xxx	98.4	−	JN175571T_pinnatumGJS04_100	85.43	T. sp.
418	BOLM841	MT 35-1	Rhizosphere Coffee	Trichoderma	T._longibrachiatumCBS_816_68	98.54	−	JQ685884T_orientaleS187xxx	98.52	−	JQ685868T_orientaleS187	95.53	T. sp.
419	BOLM842	BT 92	Rhizosphere Coffee	Trichoderma	T._longibrachiatumCBS_816_68	98.55	−	JQ685884T_orientaleS187xxx	98.52	−	JQ685868T_orientaleS187	96.6	T. sp.
420	BOLM843	AT 110	Rhizosphere Coffee	Trichoderma	T._koningiopsisCBS_119075	98.84		Ambig			Ambig		T. sp.*
421	BOLM844	BT 15-2	Soil Fallow	Trichoderma	T._taiwanenseCBS_119058	94.15		Ambig			Ambig		T. sp.*
					T._caribbaeumCBS_119093								T. sp.*
422	BOLM845	BT 18-2	Rhizosphere Coffee	Trichoderma	T._taiwanenseCBS_119058	94.15		Ambig			Ambig		T. sp.*
423	BOLM846	BT 40-4	Rhizosphere Coffee	Trichoderma	T._brevicompactumCBS_109720	98.86		Ambig			Ambig		T. sp.*
424	BOLM847	LT 36-1	Rhizosphere Coffee	Trichoderma	T._taiwanenseCBS_119058	94.15		Ambig			Ambig		T. sp.*
425	BOLM848	BT 108	Rhizosphere Coffee	Trichoderma	T._caribbaeumCBS_119093	98.45		Ambig			Ambig		T. sp.*
426	BOLM849	BT 33-2	Rhizosphere Coffee	Trichoderma	T._brevicompactumCBS_109720	100		Ambig			Ambig		T. sp.*
427	BOLM850	BT 62-3	Rhizosphere Coffee	Trichoderma	T._brevicompactumCBS_109720	100		Ambig			Ambig		T. sp.*
428	BOLM851	BT 1-1	Rhizosphere Coffee	Trichoderma	T._brevicompactumCBS_109720	100		Ambig			Ambig		T. sp.*
429	BOLM852	MT 4	Soil Forest	Trichoderma	T._virensGv_29_8	94.43		Ambig		−	EU280049T_spiraleDAOM183974	94.69	T. sp.*
430	BOLM853	BT 5-1	Soil Fallow	Trichoderma	T._longibrachiatumCBS_816_68	97.81		Ambig		−	JQ685868T_orientaleS187	87.15	T. sp.*
431	BOLM854	AT 54-3	Rhizosphere Coffee	Trichoderma	T._lentiformeCBS_100542	99.81		Ambig		−	KJ665699T_pyramidaleCBS135574	96.24	T. sp.*
432	BOLM855	AT 90	Rhizosphere Coffee	Trichoderma	T._hamatumDAOM_167057	99.8		Ambig		−	MH177911T._insigne_YMF1,00207	93.78	T. sp.*
433	BOLM856	BT 80-1	Rhizosphere Coffee	Trichoderma	T._longibrachiatumCBS_816_68	98.54		Ambig		−	JQ685868T_orientaleS187	96.39	T. sp.*
434	BOLM857	HT 22	Rhizosphere Coffee	Trichoderma	T._linzhienseHMAS_248846	99.43		Ambig		−	AF443930T_lentiformeGJS00_22	94.35	T. sp.*
435	BOLM858	ST 29	Rhizosphere Coffee	Trichoderma	T._longibrachiatumCBS_816_68	98.55		Ambig		−	JN175571T_pinnatumGJS04_100	85.71	T. sp.*
436	BOLM859	BT 37-1	Soil Fallow	Trichoderma	T._lentiformeCBS_100542	99.81		Ambig		−	MN605883T._zelobreve_CGMCC_3,19695	94.58	T. sp.*
437	BOLM860	LT 36	Rhizosphere Coffee	Trichoderma	T._lentiformeCBS_100542	100		Ambig		−	MN605883T._zelobreve_CGMCC_3,19695	96.62	T. sp.*
438	BOLM861	AT 15	Soil Fallow	Trichoderma	NR_120298__T._longibrachiatumCBS_816_68	98.72		Ambig		−	JQ685868T_orientaleS187	87.26	T. sp.*
439	BOLM862	AT 59	Soil Fallow	Trichoderma	T._longibrachiatumCBS_816_68	98.36		Ambig		−	JN175571T_pinnatumGJS04_100	86.61	T. sp.*
440	BOLM863	BT 81	Rhizosphere Coffee	Trichoderma	T._longibrachiatumCBS_816_68	95.81		Ambig		−	JQ685868T_orientaleS187	87.45	T. sp.*
# T. cf.= confer, indicating morphological and molecular similarity but not identity to known species,
# T. aff. = affinis, indicating phylogenetic affinity but not full identity
# T. sp.= Putative new species
# T. sp.*= Ambig (Sequence ambiguous due to overlapping peaks or background noise)
Reference:
Cai F, Druzhinina IS, Inaba S, Thangavel R, Meijer M, Kubicek CP, et al. Trichoderma biodiversity revisited: species diversity and soil distribution of Trichoderma in Yunnan, China, in honor of John Bissett (1948–2020). Stud Mycol. 2021;100:100124.

## Sheet: ID
No	Strain ID	Ecosystem	Similarity standard - ITS			Similarity standard - rpb2			Similarity standard - tef1			Identified species	GenBank Accession rpb2/tef1
			Genus	Similarity , Identified species	Max (Score)	Species	Similarity , Identified species	Max (Score)	Species	Similarity , Identified species	Max (Score)
			ITS			rpb2			tef1
			≥ 76			≥ 99			≥ 97
1	BT 31-2	Rhizosphere Coffee	Trichoderma	T._ghanenseGJS_95_137	98.73	ghanense	JN175559T_ghanenseGJS95_137	99.88	ghanense	AY937423T_ghanenseGJS95_137	99.1	T. ghanense	GJS95_137
2	AT 10-1	Rhizosphere Coffee	Trichoderma	T._ghanenseGJS_95_137	99.82	ghanense	JN175559T_ghanenseGJS95_137	100	ghanense	AY937423T_ghanenseGJS95_137	97.09	T. ghanense	GJS95_137
3	ST 47	Rhizosphere Coffee	Trichoderma	T._ghanenseGJS_95_137	98.37	ghanense	JN175559T_ghanenseGJS95_137	99.88	ghanense	AY937423T_ghanenseGJS95_137	98.88	T. ghanense	GJS95_137
4	AT 25-2	Rhizosphere Coffee	Trichoderma	T._ghanenseGJS_95_137	99.82	ghanense	JN175559T_ghanenseGJS95_137	100	ghanense	AY937423T_ghanenseGJS95_137	99.33	T. ghanense	GJS95_137
5	BT 36-2	Rhizosphere Coffee	Trichoderma	T._reeseiQM6a	99.82	ghanense	JN175559T_ghanenseGJS95_137	99.88	ghanense	AY937423T_ghanenseGJS95_137	98.88	T. ghanense	GJS95_137
6	AT 89	Rhizosphere Coffee	Trichoderma	T._lentiformeCBS_100542	99.62	pseudopyramidale	T._pseudopyramidale_E720_MK044224	99.62	pseudopyramidale	MK044131T._pseudopyramidale_COAD_2426	98.63	T. pseudopyramidale	COAD_2426
						pseudopyramidale	MK044224T._pseudopyramidale_COAD_2426	99.62
7	ST 16-2	Rhizosphere Coffee	Trichoderma	T._lentiformeCBS_100542	99.81	pseudopyramidale	T._pseudopyramidale_E720_MK044224	99.87	pseudopyramidale	MK044131T._pseudopyramidale_COAD_2426	97.27	T. pseudopyramidale	COAD_2426
						pseudopyramidale	MK044224T._pseudopyramidale_COAD_2426	99.87
8	AT 104	Soil forest	Trichoderma	NR_144868__T._lentiformeCBS_100542	99.81	pseudopyramidale	T._pseudopyramidale_E720_MK044224	99.5	pseudopyramidale	MK044131T._pseudopyramidale_COAD_2426	97.06	T. pseudopyramidale	COAD_2426
						pseudopyramidale	MK044224T._pseudopyramidale_COAD_2426	99.5
9	MT 32	Rhizosphere Coffee	Trichoderma	T._lentiformeCBS_100542	99.81	pseudopyramidale	T._pseudopyramidale_E720_MK044224	99.75	pseudopyramidale	MK044131T._pseudopyramidale_COAD_2426	97.07	T. pseudopyramidale	COAD_2426
						pseudopyramidale	MK044224T._pseudopyramidale_COAD_2426	99.75
10	AT 45	Soil forest	Trichoderma	T._lentiformeCBS_100542	99.81	pseudopyramidale	T._pseudopyramidale_E720_MK044224	99.75	pseudopyramidale	MK044131T._pseudopyramidale_COAD_2426	97.27	T. pseudopyramidale	COAD_2426
						pseudopyramidale	MK044224T._pseudopyramidale_COAD_2426	99.75
11	AT 54-2	Rhizosphere Coffee	Trichoderma	T._lentiformeCBS_100542	97.74	pseudopyramidale	T._pseudopyramidale_E720_MK044224	99.87	pseudopyramidale	MK044131T._pseudopyramidale_COAD_2426	98.44	T. pseudopyramidale	COAD_2426
						pseudopyramidale	MK044224T._pseudopyramidale_COAD_2426	99.87
12	LT 13-1	Rhizosphere Coffee	Trichoderma	T._lentiformeCBS_100542	99.81	pseudopyramidale	T._pseudopyramidale_E720_MK044224	99.75	pseudopyramidale	MK044131T._pseudopyramidale_COAD_2426	98.44	T. pseudopyramidale	COAD_2426
						pseudopyramidale	MK044224T._pseudopyramidale_COAD_2426	99.75	pyramidale	KJ665699T_pyramidaleCBS135574	97.92
13	ST 44-2	Rhizosphere Coffee	Trichoderma	T._lentiformeCBS_100542	99.62	pseudopyramidale	T._pseudopyramidale_E720_MK044224	99.62	pseudopyramidale	MK044131T._pseudopyramidale_COAD_2426	99.02	T. pseudopyramidale	COAD_2426
						pseudopyramidale	MK044224T._pseudopyramidale_COAD_2426	99.62	pyramidale	KJ665699T_pyramidaleCBS135574	97.29
14	MT 52	Soil Forest	Trichoderma	T._lentiformeCBS_100542	99.62	pseudopyramidale	T._pseudopyramidale_E720_MK044224	99.62	pseudopyramidale	MK044131T._pseudopyramidale_COAD_2426	99.02	T. pseudopyramidale	COAD_2426
						pseudopyramidale	MK044224T._pseudopyramidale_COAD_2426	99.62	pyramidale	KJ665699T_pyramidaleCBS135574	97.29
15	AT 36	Rhizosphere Coffee	Trichoderma	T._lentiformeCBS_100542	99.62	pseudopyramidale	T._pseudopyramidale_E720_MK044224	99.62	pseudopyramidale	MK044131T._pseudopyramidale_COAD_2426	99.02	T. pseudopyramidale	COAD_2426
						pseudopyramidale	MK044224T._pseudopyramidale_COAD_2426	99.62	pyramidale	KJ665699T_pyramidaleCBS135574	97.29
16	AT 8-2	Rhizosphere Coffee	Trichoderma	T._lentiformeCBS_100542	99.62	pseudopyramidale	T._pseudopyramidale_E720_MK044224	99.62	pseudopyramidale	MK044131T._pseudopyramidale_COAD_2426	99.02	T. pseudopyramidale	COAD_2426
						pseudopyramidale	MK044224T._pseudopyramidale_COAD_2426	99.62	pyramidale	KJ665699T_pyramidaleCBS135574	97.29
17	AT 43	Soil Forest	Trichoderma	T._lentiformeCBS_100542	99.25	pseudopyramidale	T._pseudopyramidale_E720_MK044224	99.62	pseudopyramidale	MK044131T._pseudopyramidale_COAD_2426	99.02	T. pseudopyramidale	COAD_2426
						pseudopyramidale	MK044224T._pseudopyramidale_COAD_2426	99.62	pyramidale	KJ665699T_pyramidaleCBS135574	97.71
18	AT 1-1	Rhizosphere Coffee	Trichoderma	T._lentiformeCBS_100542	99.62	pseudopyramidale	T._pseudopyramidale_E720_MK044224	99.62	pseudopyramidale	MK044131T._pseudopyramidale_COAD_2426	99.02	T. pseudopyramidale	COAD_2426
						pseudopyramidale	MK044224T._pseudopyramidale_COAD_2426	99.62	pyramidale	KJ665699T_pyramidaleCBS135574	97.29
19	AT 39-2	Rhizosphere Coffee	Trichoderma	T._lentiformeCBS_100542	99.62	pseudopyramidale	T._pseudopyramidale_E720_MK044224	99.62	pseudopyramidale	MK044131T._pseudopyramidale_COAD_2426	99.02	T. pseudopyramidale	COAD_2426
						pseudopyramidale	MK044224T._pseudopyramidale_COAD_2426	99.62	pyramidale	KJ665699T_pyramidaleCBS135574	97.29
20	AT 38-2	Rhizosphere Coffee	Trichoderma	T._lentiformeCBS_100542	99.25	pseudopyramidale	T._pseudopyramidale_E720_MK044224	99.62	pseudopyramidale	MK044131T._pseudopyramidale_COAD_2426	99.02	T. pseudopyramidale	COAD_2426
						pseudopyramidale	MK044224T._pseudopyramidale_COAD_2426	99.62	pyramidale	KJ665699T_pyramidaleCBS135574	97.29
21	AT 37	Rhizosphere Coffee	Trichoderma	NR_144868__T._lentiformeCBS_100542	99.25	pseudopyramidale	T._pseudopyramidale_E720_MK044224	99.62	pseudopyramidale	MK044131T._pseudopyramidale_COAD_2426	99.02	T. pseudopyramidale	COAD_2426
						pseudopyramidale	MK044224T._pseudopyramidale_COAD_2426	99.62	pyramidale	KJ665699T_pyramidaleCBS135574	97.29
22	BT 44	Rhizosphere Coffee	Trichoderma	T._lentiformeCBS_100542	99.81	pseudopyramidale	T._pseudopyramidale_E720_MK044224	99.87	pseudopyramidale	MK044131T._pseudopyramidale_COAD_2426	99.02	T. pseudopyramidale	COAD_2426
						pseudopyramidale	MK044224T._pseudopyramidale_COAD_2426	99.87	pyramidale	KJ665699T_pyramidaleCBS135574	97.29
23	BT 47-1	Soil Fallow	Trichoderma	T._lentiformeCBS_100542	99.81	pseudopyramidale	T._pseudopyramidale_E720_MK044224	99.62	pseudopyramidale	MK044131T._pseudopyramidale_COAD_2426	99.02	T. pseudopyramidale	COAD_2426
						pseudopyramidale	MK044224T._pseudopyramidale_COAD_2426	99.62	pyramidale	KJ665699T_pyramidaleCBS135574	97.29
24	AT 9-1	Rhizosphere Coffee	Trichoderma	T._lentiformeCBS_100542	99.62	pseudopyramidale	T._pseudopyramidale_E720_MK044224	99.62	pseudopyramidale	MK044131T._pseudopyramidale_COAD_2426	99.02	T. pseudopyramidale	COAD_2426
						pseudopyramidale	MK044224T._pseudopyramidale_COAD_2426	99.62	pyramidale	KJ665699T_pyramidaleCBS135574	97.29
25	AT 78	Rhizosphere Coffee	Trichoderma	T._lentiformeCBS_100542	99.81	pseudopyramidale	T._pseudopyramidale_E720_MK044224	99.87	pseudopyramidale	MK044131T._pseudopyramidale_COAD_2426	98.83	T. pseudopyramidale	COAD_2426
						pseudopyramidale	MK044224T._pseudopyramidale_COAD_2426	99.87	pyramidale	KJ665699T_pyramidaleCBS135574	97.92
26	LT 5	Rhizosphere Coffee	Trichoderma	T._lentiformeCBS_100542	99.81	pseudopyramidale	T._pseudopyramidale_E720_MK044224	99.75	pseudopyramidale	MK044131T._pseudopyramidale_COAD_2426	98.05	T. pseudopyramidale	COAD_2426
						pseudopyramidale	MK044224T._pseudopyramidale_COAD_2426	99.75	pyramidale	KJ665699T_pyramidaleCBS135574	97.5
27	LT 3-2	Rhizosphere Coffee	Trichoderma	T._lentiformeCBS_100542	99.81	pseudopyramidale	T._pseudopyramidale_E720_MK044224	99.75	pseudopyramidale	MK044131T._pseudopyramidale_COAD_2426	97.85	T. pseudopyramidale	COAD_2426
						pseudopyramidale	MK044224T._pseudopyramidale_COAD_2426	99.75	pyramidale	KJ665699T_pyramidaleCBS135574	97.08
28	AT 38-1	Rhizosphere Coffee	Trichoderma	T._lentiformeCBS_100542	99.62	pseudopyramidale	T._pseudopyramidale_E720_MK044224	99.62	pseudopyramidale	MK044131T._pseudopyramidale_COAD_2426	99.02	T. pseudopyramidale	COAD_2426
						pseudopyramidale	MK044224T._pseudopyramidale_COAD_2426	99.62	pyramidale	KJ665699T_pyramidaleCBS135574	97.29
29	AT 7	Rhizosphere Coffee	Trichoderma	T._lentiformeCBS_100542	99.62	pseudopyramidale	T._pseudopyramidale_E720_MK044224	99.62	pseudopyramidale	MK044131T._pseudopyramidale_COAD_2426	99.02	T. pseudopyramidale	COAD_2426
						pseudopyramidale	MK044224T._pseudopyramidale_COAD_2426	99.62	pyramidale	KJ665699T_pyramidaleCBS135574	97.29
30	BT 29-1	Rhizosphere Coffee	Trichoderma	T._texanumCBS_139784	98.25	heveae	T._heveae_762F17F_AC_MT322322	99.87	heveae	T._heveae_762F17F_AC_MT364220	97.64	T. heveae	762F17F_AC_MT322322 / 762F17F_AC_MT364220
31	BT 102	Soil Fallow	Trichoderma	T._lentiformeCBS_100542	99.25	rugulosum	MH025986T_rugulosumSFC20180301_001	100	hortense	MH253895T._hortense_G,J,S,_08-116	100	T. rugulosum	MH025984
						simplex	MT052184T._simile_YMF_1_06201	99.02	rugulosum	MH025984T_rugulosumSFC20180301_001	100
32	BT 53-3	Soil Fallow	Trichoderma	T._lentiformeCBS_100542	99.25	rugulosum	MH025986T_rugulosumSFC20180301_001	100	rugulosum	MH025984T_rugulosumSFC20180301_001	100	T. rugulosum	MH025984
						simile	MT052184T._simile_YMF_1_06201	99.02	hortense	MH253895T._hortense_G,J,S,_08-116	100
33	BT 30-2	Soil Fallow	Trichoderma	T._lentiformeCBS_100542	99.25	rugulosum	MH025986T_rugulosumSFC20180301_001	100	rugulosum	MH025984T_rugulosumSFC20180301_001	100	T. rugulosum	MH025984
						simile	MT052184T._simile_YMF_1_06201	99.02	hortense	MH253895T._hortense_G,J,S,_08-116	100

## Sheet: T. cf.
No	Strain ID	Ecosystem	Similarity standard - ITS			Similarity standard - rpb2			Similarity standard - tef1			Identified species	GenBank Accession rpb2/tef1
			Genus	Similarity , Identified species	Max (Score)	Species	Similarity , Identified species	Max (Score)	Species	Similarity , Identified species	Max (Score)
			ITS			rpb2			tef1
			≥ 76			≥ 99			≥ 97
1	LT 55	Rhizosphere Coffee	Trichoderma	T._brevicompactumCBS_109720	100	brasiliensis	T._brasiliensis_14F5R_AM_MT300488	100	brasiliensis	T._brasiliensis_14F5R_AM_MT300486	99.76	T. cf. brasiliensis	MT300488/MT300486
						brevicompactum	WGSrpb2T_brevicompactumIBT_40841xxx	99.51	brevicompactum	WGStef1T_brevicompactumIBT_40841	98.09
2	BT 40-3	Rhizosphere Coffee	Trichoderma	T._arundinaceumCBS_119575	100	brasiliensis	T._brasiliensis_14F5R_AM_MT300488	100	brasiliensis	T._brasiliensis_14F5R_AM_MT300486	99.76	T. cf. brasiliensis	MT300488/MT300486
						brevicompactum	WGSrpb2T_brevicompactumIBT_40841xxx	99.51	brevicompactum	WGStef1T_brevicompactumIBT_40841	98.07
3	BT 43-1	Rhizosphere Coffee	Trichoderma	T._brevicompactumCBS_109720	100	brasiliensis	T._brasiliensis_14F5R_AM_MT300488	100	brasiliensis	T._brasiliensis_14F5R_AM_MT300486	99.76	T. cf. brasiliensis	MT300488/MT300486
						brevicompactum	WGSrpb2T_brevicompactumIBT_40841xxx	99.38	brevicompactum	WGStef1T_brevicompactumIBT_40841	98.09
4	AT 96	Soil Forest	Trichoderma	T._lentiformeCBS_100542	99.81	pseudopyramidale	T._pseudopyramidale_E720_MK044224	99.5	−	MK044131T._pseudopyramidale_COAD_2426	96.86	T.cf. pseudopyramidale	MK044224
						pseudopyramidale	MK044224T._pseudopyramidale_COAD_2426	99.5
5	LT 25	Rhizosphere Coffee	Trichoderma	T._lentiformeCBS_100542	98.3	pseudopyramidale	T._pseudopyramidale_E720_MK044224	99.87	−	MK044131T._pseudopyramidale_COAD_2426	95.31	T.cf. pseudopyramidale	MK044224
						pseudopyramidale	MK044224T._pseudopyramidale_COAD_2426	99.87
6	LT 11	Rhizosphere Coffee	Trichoderma	T._lentiformeCBS_100542	99.81	pseudopyramidale	T._pseudopyramidale_E720_MK044224	99.75	−	MK044131T._pseudopyramidale_COAD_2426	96.69	T.cf. pseudopyramidale	MK044224
						pseudopyramidale	MK044224T._pseudopyramidale_COAD_2426	99.75
7	MT 49	Rhizosphere Coffee	Trichoderma	T._lentiformeCBS_100542	99.81	pseudopyramidale	T._pseudopyramidale_E720_MK044224	99.12	−	MK044131T._pseudopyramidale_COAD_2426	95.9	T.cf. pseudopyramidale	MK044224
						pseudopyramidale	MK044224T._pseudopyramidale_COAD_2426	99.12
8	HT 27-3	Rhizosphere Coffee	Trichoderma	T._lentiformeCBS_100542	99.81	pseudopyramidale	T._pseudopyramidale_E720_MK044224	99.75	−	MK044131T._pseudopyramidale_COAD_2426	96.48	T.cf. pseudopyramidale	MK044224
						pseudopyramidale	MK044224T._pseudopyramidale_COAD_2426	99.75
9	BT 86	Rhizosphere Coffee	Trichoderma	T._lentiformeCBS_100542	98.87	pseudopyramidale	T._pseudopyramidale_E720_MK044224	99.87	−	MK044131T._pseudopyramidale_COAD_2426	95.49	T.cf. pseudopyramidale	MK044224
						pseudopyramidale	MK044224T._pseudopyramidale_COAD_2426	99.87
10	AT 95	Soil Forest	Trichoderma	T._lentiformeCBS_100542	99.81	pseudopyramidale	T._pseudopyramidale_E720_MK044224	99.5	−	MK044131T._pseudopyramidale_COAD_2426	96.86	T.cf. pseudopyramidale	MK044224
						pseudopyramidale	MK044224T._pseudopyramidale_COAD_2426	99.5
11	HT 4	Rhizosphere Coffee	Trichoderma	T._lentiformeCBS_100542	99.81	pseudopyramidale	T._pseudopyramidale_E720_MK044224	99.5	−	MK044131T._pseudopyramidale_COAD_2426	96.86	T.cf. pseudopyramidale	MK044224
						pseudopyramidale	MK044224T._pseudopyramidale_COAD_2426	99.5
12	AT 98	Rhizosphere Coffee	Trichoderma	T._lentiformeCBS_100542	99.81	pseudopyramidale	T._pseudopyramidale_E720_MK044224	99.75	−	MK044131T._pseudopyramidale_COAD_2426	95.09	T.cf. pseudopyramidale	MK044224
						pseudopyramidale	MK044224T._pseudopyramidale_COAD_2426	99.75
13	LT 2-2	Rhizosphere Coffee	Trichoderma	T._lentiformeCBS_100542	99.81	pseudopyramidale	T._pseudopyramidale_E720_MK044224	99.75	−	MK044131T._pseudopyramidale_COAD_2426	90.23	T.cf. pseudopyramidale	MK044224
						pseudopyramidale	MK044224T._pseudopyramidale_COAD_2426	99.75
14	ST 38	Rhizosphere Coffee	Trichoderma	T._piluliferum_CBS_120927	90.31	pseudopyramidale	T._pseudopyramidale_E720_MK044224	99.87	−	MK044131T._pseudopyramidale_COAD_2426	95.9	T.cf. pseudopyramidale	MK044224
						pseudopyramidale	MK044224T._pseudopyramidale_COAD_2426	99.87
15	LT 29	Rhizosphere Coffee	Trichoderma	T._lentiformeCBS_100542	99.81	pseudopyramidale	T._pseudopyramidale_E720_MK044224	99.75	−	MK044131T._pseudopyramidale_COAD_2426	96.88	T.cf. pseudopyramidale	MK044224
						pseudopyramidale	MK044224T._pseudopyramidale_COAD_2426	99.75
16	BT 109	Rhizosphere Coffee	Trichoderma	T._lentiformeCBS_100542	100	pseudopyramidale	T._pseudopyramidale_E720_MK044224	99.5	−	MK044131T._pseudopyramidale_COAD_2426	96.48	T.cf. pseudopyramidale	MK044224
						pseudopyramidale	MK044224T._pseudopyramidale_COAD_2426	99.5
17	ST 17	Rhizosphere Coffee	Trichoderma	T._lentiformeCBS_100542	99.81	pseudopyramidale	T._pseudopyramidale_E720_MK044224	99.87	−	MK044131T._pseudopyramidale_COAD_2426	96.68	T.cf. pseudopyramidale	MK044224
						pseudopyramidale	MK044224T._pseudopyramidale_COAD_2426	100
18	ST 15	Rhizosphere Coffee	Trichoderma	T._lentiformeCBS_100542	99.81	pseudopyramidale	T._pseudopyramidale_E720_MK044224	99.87	−	MK044131T._pseudopyramidale_COAD_2426	96.48	T. cf. pseudopyramidale	MK044224
19	AT 20-1	Rhizosphere Coffee	Trichoderma	T._lentiformeCBS_100542	99.81	−	T._pseudopyramidale_E720_MK044224	98.87	pseudopyramidale	MK044131T._pseudopyramidale_COAD_2426	98.05	T.cf. pseudopyramidale	COAD_2426
									pyramidale	KJ665699T_pyramidaleCBS135574	97.5
20	BT 63	Soil Fallow	Trichoderma	T._lentiformeCBS_100542	99.81	−	T._pseudopyramidale_E720_MK044224	98.49	pseudopyramidale	MK044131T._pseudopyramidale_COAD_2426	98.44	T.cf. pseudopyramidale	COAD_2426
									pyramidale	KJ665699T_pyramidaleCBS135574	97.71
21	AT 20-2	Rhizosphere Coffee	Trichoderma	T._lentiformeCBS_100542	99.81	−	MK696821T._azevedoi_CEN1422	93.12	pseudopyramidale	MK044131T._pseudopyramidale_COAD_2426	98.63	T.cf. pseudopyramidale	COAD_2426
									pyramidale	KJ665699T_pyramidaleCBS135574	97.71
22	AT 62	Soil Forest	Trichoderma	T._lentiformeCBS_100542	99.81	−	T._pseudopyramidale_E720_MK044224	98.49	pseudopyramidale	MK044131T._pseudopyramidale_COAD_2426	97.66	T. cf. pseudopyramidale	COAD_2426
23	LT 3-3	Rhizosphere Coffee	Trichoderma	T._lentiformeCBS_100542	99.81	−	EF392733T_peltatumJ_D_Rogers1xxx	42.91	pseudopyramidale	MK044131T._pseudopyramidale_COAD_2426	98.44	T. cf. pseudopyramidale	COAD_2426
24	BT 28-2	Rhizosphere Coffee	Trichoderma	T._ghanenseGJS_95_137	99.82	ghanense	JN175559T_ghanenseGJS95_137	99.88	−	AY937423T_ghanenseGJS95_137	88.94	T. cf. ghanense	GJS95_137
25	AT 24-3	Rhizosphere Coffee	Trichoderma	T._ghanenseGJS_95_137	99.82	ghanense	JN175559T_ghanenseGJS95_137	100	−	AY937423T_ghanenseGJS95_137	92.15	T. cf. ghanense	GJS95_137
26	BT 70-3	Rhizosphere Coffee	Trichoderma	T._ghanenseGJS_95_137	99.82	ghanense	JN175559T_ghanenseGJS95_137	99.88	−	AY937423T_ghanenseGJS95_137	96.64	T. cf. ghanense	GJS95_137
27	AT 25-1	Rhizosphere Coffee	Trichoderma	T._ghanenseGJS_95_137	99.82	ghanense	JN175559T_ghanenseGJS95_137	99.88	−	AY937423T_ghanenseGJS95_137	92.64	T. cf. ghanense	GJS95_137
29	MT 23	Soil Forest	Trichoderma	T._koningiopsisCBS_119075	92.23	ghanense	JN175559T_ghanenseGJS95_137	100	koningiopsis	DQ284966T_koningiopsisG_J_S_93_20	97.28	T. cf. ghanense	GJS95_137
									−	AY937423T_ghanenseGJS95_137	75.33
29	AT 73-1	Rhizosphere Coffee	Trichoderma	T._longibrachiatumCBS_816_68	98	orientale	JQ685884T_orientaleS187xxx	99.02	−	JQ685868T_orientaleS187	95.54	T.cf.orientale	S187
30	BT 77	Rhizosphere Coffee	Trichoderma	T._ghanenseGJS_95_137	99.82	orientale	JQ685884T_orientaleS187xxx	99.02	−	JQ685868T_orientaleS187	35.82	T.cf.orientale	S187
31	AT 88	Rhizosphere Coffee	Trichoderma	T._longibrachiatumCBS_816_68	97.81	orientale	JQ685884T_orientaleS187xxx	99.02	−	JQ685868T_orientaleS187	95.32	T.cf.orientale	S187
32	AT 94	Soil Forest	Trichoderma	T._longibrachiatumCBS_816_68	96.36	orientale	JQ685884T_orientaleS187xxx	99.02	−	JQ685868T_orientaleS187	95.32	T.cf.orientale	S187
33	BT 69	Rhizosphere Coffee	Trichoderma	T._longibrachiatumCBS_816_68	98.72	orientale	JQ685884T_orientaleS187xxx	99.02	−	JQ685868T_orientaleS187	87.05	T.cf.orientale	S187
34	BT 12-2	Rhizosphere Coffee	Trichoderma	T._longibrachiatumCBS_816_68	98.72	orientale	JQ685884T_orientaleS187xxx	99.02	−	JQ685868T_orientaleS187	84.93	T.cf.orientale	S187
35	MT 17	Rhizosphere Coffee	Trichoderma	T._longibrachiatumCBS_816_68	98.54	orientale	JQ685884T_orientaleS187xxx	99.02	−	JQ685868T_orientaleS187	84.08	T.cf.orientale	S187
36	BT 55	Rhizosphere Coffee	Trichoderma	T._longibrachiatumCBS_816_68	98.54	orientale	JQ685884T_orientaleS187xxx	99.02	−	JQ685868T_orientaleS187	91.28	T.cf.orientale	S187
37	BT 82-3	Soil Fallow	Trichoderma	T._longibrachiatumCBS_816_68	98.72	orientale	JQ685884T_orientaleS187xxx	99.02	−	JQ685868T_orientaleS187	86.47	T.cf.orientale	S187
38	AT 4-2	Soil Fallow	Trichoderma	T._longibrachiatumCBS_816_68	98.72	orientale	JQ685884T_orientaleS187xxx	99.02	−	JQ685868T_orientaleS187	95.54	T.cf.orientale	S187
39	BT 82-1	Soil Fallow	Trichoderma	T._longibrachiatumCBS_816_68	98.72	orientale	JQ685884T_orientaleS187xxx	99.02	−	JQ685868T_orientaleS187	87.47	T.cf.orientale	S187
40	AT 21	Soil Fallow	Trichoderma	T._longibrachiatumCBS_816_68	96.36	orientale	JQ685884T_orientaleS187xxx	99.02	−	JQ685868T_orientaleS187	86.75	T.cf.orientale	S187
41	AT 56	Soil Forest	Trichoderma	T._longibrachiatumCBS_816_68	98.72	orientale	JQ685884T_orientaleS187xxx	99.02	−	JQ685868T_orientaleS187	88.01	T.cf.orientale	S187
42	AT 3	Soil Fallow	Trichoderma	T._longibrachiatumCBS_816_68	98.36	orientale	JQ685884T_orientaleS187xxx	99.02	−	JQ685868T_orientaleS187	86.84	T.cf.orientale	S187
43	AT 29-1	Soil Fallow	Trichoderma	T._longibrachiatumCBS_816_68	96.17	orientale	JQ685884T_orientaleS187xxx	99.02	−	JQ685868T_orientaleS187	95.53	T.cf.orientale	S187
44	ST 30-2	Rhizosphere Coffee	Trichoderma	T._longibrachiatumCBS_816_68	98.55	orientale	JQ685884T_orientaleS187xxx	99.02	−	JQ685868T_orientaleS187	90.43	T.cf.orientale	S187
45	BT 51-1	Rhizosphere Coffee	Trichoderma	T._longibrachiatumCBS_816_68	98.54	orientale	JQ685884T_orientaleS187xxx	99.02	−	JQ685868T_orientaleS187	83.87	T.cf.orientale	S187
46	ST 9	Rhizosphere Coffee	Trichoderma	T._gamsiiGJS_04_09	100	−	JQ685884T_orientaleS187xxx	98.28	orientale	JQ685884T_orientaleS187xxx	98.28	T. cf. orientale	S187
				T._koningiopsisCBS_119075					aethiopicum	HM182986T_aethiopicumCBS130628	98.13
				T._ovalisporumCBS_113299					longibrachiatum	MN650672T_longibrachiatum_f__sp__bissettiiSZMC_21467xxx	97.66
47	AT 42	Rhizosphere Coffee	Trichoderma	T._lentiformeCBS_100542	100	−	KU529147T_sparsum10122	98.15	lentiforme	AF443930T_lentiformeGJS00_22	97.33	T.cf.lentiforme	GJS00_22
48	LT 51	Rhizosphere Coffee	Trichoderma	T._lentiformeCBS_100542	99.43	−	FJ860595T_subalpinumCBS119128	44.88	lentiforme	AF443930T_lentiformeGJS00_22	97.03	T.cf.lentiforme	GJS00_22
49	BT 40-1	Rhizosphere Coffee	Trichoderma	T._lentiformeCBS_100542	100	−	FJ860541T_koningiiHypo51xxx	92.96	lentiforme	AF443930T_lentiformeGJS00_22	97.92	T.cf.lentiforme	GJS00_22
50	HT 39	Rhizosphere Coffee	Trichoderma	T._lentiformeCBS_100542	96.58	afarasin	FJ442778T_afarasinDIS314Fxxx	99.02	endophyticum	FJ463314T_endophyticumCBS130730	100	T. cf. afarasin	FJ442778
									afarasin	FJ463400T_afarasinDIS314F	98.43
									anaharzianum	T._anaharzianum_YMF_1_00383_MH183182	98.28
									anaharzianum	MH183182T._anaharzianum_YMF_1,00383	98.28
									phayaonce	T._phayaoense_SDBR_CMU349_MW002073	98.08
									lentinlce	T._lentinulae_HMAS_248256_MN605878	97.84
									lentinulae	MN605878T._lentinulae_CGMCC_3,19847	97.84
									pollinicola	MF939619T_pollinicolaCGMCC_3_18781	97.41
51	ST 39	Rhizosphere Coffee	Trichoderma	T._lentiformeCBS_100542	100	afarasin	FJ442778T_afarasinDIS314Fxxx	99.02	endophyticum	FJ463314T_endophyticumCBS130730	99.41	T. cf. afarasin	FJ442778
									anaharzianum	T._anaharzianum_YMF_1_00383_MH183182	98.28
									anaharzianum	MH183182T._anaharzianum_YMF_1,00383	98.28
									afarasin	FJ463400T_afarasinDIS314F	98.04
									lentinulae	T._lentinulae_HMAS_248256_MN605878	97.84
									lentinulae	MN605878T._lentinulae_CGMCC_3,19847	97.84
									phayaoense	T._phayaoense_SDBR_CMU349_MW002073	97.45
									pollinicola	MF939619T_pollinicolaCGMCC_3_18781	97.41
52	MT 19	Rhizosphere Coffee	Trichoderma	T._longibrachiatumCBS_816_68	96.33	jaklitschii	T._jaklitschii_CP18_2_MW480152	100	−	JQ685868T_orientaleS187	84.77	T. cf. jaklitschii	CP18_2_MW480152
						inhamatum	FJ442725T_inhamatumCBS273_78	99.75
53	AT 74-1	Rhizosphere Coffee	Trichoderma	T._longibrachiatumCBS_816_68	97.27	jaklitschii	T._jaklitschii_CP18_2_MW480152	99.87	−	JQ685868T_orientaleS187	95.33	T. cf. jaklitschii	CP18_2_MW480152
						inhamatum	FJ442725T_inhamatumCBS273_78	99.63
54	BT 32-2	Rhizosphere Coffee	Trichoderma	T._lentiformeCBS_100542	98.12	jaklitschii	T._jaklitschii_CP18_2_MW480152	100	−	T._bambusicola_MFLU_18_2747_ON238001	78.54	T. cf. jaklitschii	CP18_2_MW480152
						inhamatum	FJ442725T_inhamatumCBS273_78	99.75
55	ST 59	Rhizosphere Coffee	Trichoderma	T._lentiformeCBS_100542	99.24	jaklitschii	T._jaklitschii_CP18_2_MW480152	100	−	MN605883T._zelobreve_CGMCC_3,19695	91.39	T. cf. jaklitschii	CP18_2_MW480152
						inhamatum	FJ442725T_inhamatumCBS273_78	99.75
56	LT 6	Rhizosphere Coffee	Trichoderma	T._lentiformeCBS_100542	100	jaklitschii	T._jaklitschii_CP18_2_MW480152	100	−	MN605883T._zelobreve_CGMCC_3,19695	93.38	T. cf. jaklitschii	CP18_2_MW480152
						inhamatum	FJ442725T_inhamatumCBS273_78	99.75
57	LT 25-2	Rhizosphere Coffee	Trichoderma	T._lentiformeCBS_100542	100	jaklitschii	T._jaklitschii_CP18_2_MW480152	100	−	T._zelobreve_HMAS_248254_MN605883	95.79	T. cf. jaklitschii	CP18_2_MW480152
						inhamatum	FJ442725T_inhamatumCBS273_78	99.75
58	LT 34-2	Rhizosphere Coffee	Trichoderma	T._lentiformeCBS_100542	100	jaklitschii	T._jaklitschii_CP18_2_MW480152	100	−	MN605883T._zelobreve_CGMCC_3,19695	94.74	T. cf. jaklitschii	CP18_2_MW480152
						inhamatum	FJ442725T_inhamatumCBS273_78	99.75
59	AT 68	Rhizosphere Coffee	Trichoderma	T._lentiformeCBS_100542	100	jaklitschii	T._jaklitschii_CP18_2_MW480152	100	−	AF443930T_lentiformeGJS00_22	96.44	T. cf. jaklitschii	CP18_2_MW480152
						inhamatum	FJ442725T_inhamatumCBS273_78	99.75
60	MT 41	Rhizosphere Coffee	Trichoderma	T._pleuroticolaCBS_124383	94.02	subazureum	MT052190T._subazureum_YMF_1_06207	99.63	inaequilaterale	MT070152T._inaequilaterale_YMF_1,06203	97.69	T. cf. subazureum	MT070148
									inaequilaterale	T._inaequilaterale_YMF_1_06203_MT070152	97.69
									subazureum	MT070148T._subazureum_YMF_1,06207	97.23
									subazureum	T._subazureum_YMF_1_06207_MT070148	97.23
61	HT 6	Rhizosphere Coffee	Trichoderma	T._pleuroticolaCBS_124383	94.02	subazureum	MT052190T._subazureum_YMF_1_06207	99.63	inaequilaterale	MT070152T._inaequilaterale_YMF_1,06203	98.16	T. cf. subazureum	MT070148
									inaequilaterale	T._inaequilaterale_YMF_1_06203_MT070152	98.16
									subazureum	MT070148T._subazureum_YMF_1,06207	97.93
									subazureum	T._subazureum_YMF_1_06207_MT070148	97.93
62	ST 57	Rhizosphere Coffee	Trichoderma	T._ceramicumCBS_114576	92.34	subazureum	MT052190T._subazureum_YMF_1_06207	99.63	−	MT070152T._inaequilaterale_YMF_1,06203	96.54	T. cf. subazureum	MT070148
63	BT 64	Soil Fallow	Trichoderma	T._lentiformeCBS_100542	100	subazureum	MT052190T._subazureum_YMF_1_06207	99.63	−	KJ665691T_priscilaeCBS131487	78.99	T. cf. subazureum	MT070148
64	MT 2	Rhizosphere Coffee	Trichoderma	T._pleuroticolaCBS_124383	94.02	subazureum	MT052190T._subazureum_YMF_1_06207	99.51	−	MT070152T._inaequilaterale_YMF_1,06203	96.77	T. cf. subazureum	MT070148
65	LT 13-2	Rhizosphere Coffee	Trichoderma	T._lentiformeCBS_100542	100	subazureum	MT052190T._subazureum_YMF_1_06207	99.63	−	MN605883T._zelobreve_CGMCC_3,19695	96.3	T. cf. subazureum	MT070148
66	AT 70	Rhizosphere Coffee	Trichoderma	T._hamatumDAOM_167057	99.8	−	MH155271T._insigne_YMF1_00207	98.4	insigne	MH177911T._insigne_YMF1,00207	97.44	T.cf.insigne	MH177911
67	HT 34	Rhizosphere Coffee	Trichoderma	T._hamatumDAOM_167057	99.8	−	KY687981T_simplexTC671	96.92	insigne	MH177911T._insigne_YMF1,00207	97.44	T.cf.insigne	MH177911
									insigne	T._insigne_YMF_1_00207_MH177911	97.44
									anisohamatum	T._anisohamatum_YMF_1_00333_MH177912	97.21
									anisohamatum	MH177912T._anisohamatum_YMF1,00333	97.21
68	LT 19-1	Rhizosphere Coffee	Trichoderma	T._hamatumDAOM_167057	97.85	insigne	MH155271T._insigne_YMF1_00207	99.51	insigne	MH177911T._insigne_YMF1,00207	97.67	T.cf.insigne	MH177911
						hamatum	AF545548T_hamatumDAOM167057	99.14	insigne	T._insigne_YMF_1_00207_MH177911	97.67
									anisohamatum	T._anisohamatum_YMF_1_00333_MH177912	97.42
									anisohamatum	MH177912T._anisohamatum_YMF1,00333	97.42
69	AT 6-6	Rhizosphere Coffee	Trichoderma	T._hamatumDAOM_167057	99.8	insigne	MH155271T._insigne_YMF1_00207	99.51	insigne	MH177911T._insigne_YMF1,00207	97.67	T.cf.insigne	MH177911
						hamatum	AF545548T_hamatumDAOM167057	99.14	insigne	T._insigne_YMF_1_00207_MH177911	97.67
									anisohamatum	T._anisohamatum_YMF_1_00333_MH177912	97.42
									anisohamatum	MH177912T._anisohamatum_YMF1,00333	97.42
70	AT 33	Rhizosphere Coffee	Trichoderma	T._longibrachiatumCBS_816_68	98.54	insigne	MH155271T._insigne_YMF1_00207	99.51	−	JN175571T_pinnatumGJS04_100	86.71	T.cf.insigne	MH177911
						hamatum	AF545548T_hamatumDAOM167057	99.14
71	AT 99	Rhizosphere Coffee	Trichoderma	T._lentiformeCBS_100542	99.81	insigne	MH155271T._insigne_YMF1_00207	99.51	−	MK044131T._pseudopyramidale_COAD_2426	95.12	T.cf.insigne	MH177911
						hamatum	AF545548T_hamatumDAOM167057	99.14
72	LT 8	Rhizosphere Coffee	Trichoderma	T._lentiformeCBS_100542	100	insigne	MH155271T._insigne_YMF1_00207	99.51	−	MN605883T._zelobreve_CGMCC_3,19695	96.72	T.cf.insigne	MH177911
						hamatum	AF545548T_hamatumDAOM167057	99.14
73	MT 24-1	Soil Forest	Trichoderma	T._longibrachiatumCBS_816_68	98.72	simplex	KY687981T_simplexTC671	99.14	−	JQ685868T_orientaleS187	95.33	T. cf. simplex	KY687981
74	AT 42-2	Rhizosphere Coffee	Trichoderma	T._lentiformeCBS_100542	100	simplex	KY687981T_simplexTC671	99.14	−	T._jaklitschii_CP18_2_MW480142	96.99	T. cf. simplex	KY687981
75	BT 27	Rhizosphere Coffee	Trichoderma	T._texanumCBS_139784	98.25	heveae	T._heveae_762F17F_AC_MT322322	99.87	heveae	T._heveae_762F17F_AC_MT364220	99.8	T.cf.heveae	762F17F_AC_MT364220
									subviride	KU529131T_subviride8658	99.03
76	BT 13	Rhizosphere Coffee	Trichoderma	T._texanumCBS_139784	98.25	heveae	T._heveae_762F17F_AC_MT322322	99.87	heaveae	T._heveae_762F17F_AC_MT364220	99.8	T.cf.heveae	762F17F_AC_MT364220
									subviride	KU529131T_subviride8658	99.03
77	BT 2-3	Rhizosphere Coffee	Trichoderma	T._texanumCBS_139784	98.25	heveae	T._heveae_762F17F_AC_MT322322	99.87	heveae	T._heveae_762F17F_AC_MT364220	99.8	T.cf.heveae	762F17F_AC_MT364220
									subviride	KU529131T_subviride8658	99.03
78	LT 18-2	Rhizosphere Coffee	Trichoderma	T._texanumCBS_139784	98.05	heveae	T._heveae_762F17F_AC_MT322322	99.61	−	KU529131T_subviride8658	96.82	T.cf.heveae	762F17F_AC_MT364220
79	BT 29-2	Rhizosphere Coffee	Trichoderma	T._texanumCBS_139784	98.25	heveae	T._heveae_762F17F_AC_MT322322	99.87	−	T._heveae_762F17F_AC_MT364220	94.85	T.cf.heveae	762F17F_AC_MT364220
80	AT 76-1	Rhizosphere Coffee	Trichoderma	T._taiwanenseCBS_119058	99.03	obovatum	MT038432T._obovatum_YMF_1_06211	99.02	−	MK795986T._uncinatum_YMF_1,04622	94.42	T.cf.obovatum	MT038432
81	AT 85	Rhizosphere Coffee	Trichoderma	T._taiwanenseCBS_119058	99.03	−	EF392733T_peltatumJ_D_Rogers1xxx	79.62	uncinatum	MK795986T._uncinatum_YMF_1,04622	97.21	T.cf.uncinatum	MK795986
				T._caribbaeumCBS_119093					uncinatum	T._uncinatum_YMF_1_04622_MK795986	97.21
82	BT 19-3	Soil Fallow	Trichoderma	T._taiwanenseCBS_119058	99.03	uncinatum	MK795990T._uncinatum_YMF_1_04622	100	obovatum	MT070144T._obovatum_YMF_1,06211	98.93	T.cf.uncinatum	MK795986
				T._caribbaeumCBS_119093		obovatum	MT038432T._obovatum_YMF_1_06211	99.51	obovatum	T._obovatum_YMF_1_06211_MT070144	98.93
						paratroviride	KJ665321T_paratrovirideCBS136489	99.51	uncinatum	T._uncinatum_YMF_1_04622_MK795986	98.01
83	LT 28	Rhizosphere Coffee	Trichoderma	T._gamsiiGJS_04_09	100	koningiopsis	EU241506T_koningiopsisG_J_S_93_20	99.63	koningiopsis	DQ284966T_koningiopsisG_J_S_93_20	99.44	T. cf. koningiopsis	DQ284966
				T._koningiopsisCBS_119075					acreanum	T._acreanum_3F13C_AC_MT336736	97.72
				T._ovalisporumCBS_113299
84	ST 49	Rhizosphere Coffee	Trichoderma	T._gamsiiGJS_04_09	100	−	T._dorothopsis_HZA15_MH647805	96.67	acreanum	T._acreanum_3F13C_AC_MT336736	98.23	T. cf. acreanum	MT336736
				T._koningiopsisCBS_119075					koningiopsis	DQ284966T_koningiopsisG_J_S_93_20	97.55
				T._ovalisporumCBS_113299
85	ST 18-3	Rhizosphere Coffee	Trichoderma	T._gamsiiGJS_04_09	100	−	T._acreanum_3F13C_AC_MT322313	98.96	acreanum	T._acreanum_3F13C_AC_MT336736	98.48	T. cf. acreanum	MT336736
				T._koningiopsisCBS_119075					koningiopsis	DQ284966T_koningiopsisG_J_S_93_20	97.74
				T._ovalisporumCBS_113299
86	HT 31	Rhizosphere Coffee	Trichoderma	T._gamsiiGJS_04_09	100	−	EU241506T_koningiopsisG_J_S_93_20	98.89	acreanum	T._acreanum_3F13C_AC_MT336736	97.72	T. cf. acreanum	MT336736
				T._koningiopsisCBS_119075
				T._ovalisporumCBS_113299
87	MT 45	Rhizosphere Coffee	Trichoderma	T._gamsiiGJS_04_09	100	acreanum	T._acreanum_3F13C_AC_MT322313	99.35	koningiopsis	DQ284966T_koningiopsisG_J_S_93_20	99.62	T. cf. acreanum	MT336736
				T._koningiopsisCBS_119075		dorothopsis	T._dorothopsis_HZA15_MH647805	99.01	acreanum	T._acreanum_3F13C_AC_MT336736	97.47
				T._ovalisporumCBS_113299
88	BT 17-2	Soil Fallow	Trichoderma	T._lentiformeCBS_100542	100	peruvianum	T._peruvianum_CP15_9_MW480154	99.73	−	MN605883T._zelobreve_CGMCC_3,19695	96.47	T. cf. peruvianum	MW480154
						zelobreve	MN605872T._zelobreve_CGMCC_3_19695	99.51
						lentiforme	FJ442687T_lentiformeGJS00_22xxx	99.02
89	AT 27-2	Rhizosphere Coffee	Trichoderma	T._longibrachiatumCBS_816_68	98.72	peruvianum	T._peruvianum_CP15_9_MW480154	99.73	−	JQ685868T_orientaleS187	95.33	T. cf. peruvianum	MW480154
						zelobreve	MN605872T._zelobreve_CGMCC_3_19695	99.51
						lentiforme	FJ442687T_lentiformeGJS00_22xxx	99.02
90	HT 15	Rhizosphere Coffee	Trichoderma	T._pleuroticolaCBS_124383	94.02	peruvianum	T._peruvianum_CP15_9_MW480154	99.73	−	MT070152T._inaequilaterale_YMF_1,06203	93.76	T. cf. peruvianum	MW480154
						zelobreve	MN605872T._zelobreve_CGMCC_3_19695	99.51
						lentiforme	FJ442687T_lentiformeGJS00_22xxx	99.02
91	BT 85-2	Rhizosphere Coffee	Trichoderma	T._lentiformeCBS_100542	99.25	peruvianum	T._peruvianum_CP15_9_MW480154	99.73	−	MN605883T._zelobreve_CGMCC_3,19695	95.48	T. cf. peruvianum	MW480154
						zelobreve	MN605872T._zelobreve_CGMCC_3_19695	99.51
						lentiforme	FJ442687T_lentiformeGJS00_22xxx	99.02
92	HT 17	Rhizosphere Coffee	Trichoderma	T._lentiformeCBS_100542	100	peruvianum	T._peruvianum_CP15_9_MW480154	99.73	−	T._zelobreve_HMAS_248254_MN605883	91.08	T. cf. peruvianum	MW480154
						zelobreve	MN605872T._zelobreve_CGMCC_3_19695	99.51
						lentiforme	FJ442687T_lentiformeGJS00_22xxx	99.02
93	BT 94	Soil Fallow	Trichoderma	T._lentiformeCBS_100542	100	peruvianum	T._peruvianum_CP15_9_MW480154	99.73	−	MN605883T._zelobreve_CGMCC_3,19695	96.94	T. cf. peruvianum	MW480154
						zelobreve	MN605872T._zelobreve_CGMCC_3_19695	99.51
						lentiforme	FJ442687T_lentiformeGJS00_22xxx	99.02
94	ST 7-2	Rhizosphere Coffee	Trichoderma	T._gamsiiGJS_04_09	100	peruvianum	T._peruvianum_CP15_9_MW480154	99.73	−	T._acreanum_3F13C_AC_MT336736	87.55	T. cf. peruvianum	MW480154
				T._koningiopsisCBS_119075		zelobreve	MN605872T._zelobreve_CGMCC_3_19695	99.51
				T._ovalisporumCBS_113299		lentiforme	FJ442687T_lentiformeGJS00_22xxx	99.02
95	AT 5	Rhizosphere Coffee	Trichoderma	T._lentiformeCBS_100542	100	peruvianum	T._peruvianum_CP15_9_MW480154	99.73	−	MN605883T._zelobreve_CGMCC_3,19695	93.21	T. cf. peruvianum	MW480154
						zelobreve	MN605872T._zelobreve_CGMCC_3_19695	99.51
						lentiforme	FJ442687T_lentiformeGJS00_22xxx	99.02
96	AT 3-2	Soil Fallow	Trichoderma	T._longibrachiatumCBS_816_68	96.72	peruvianum	T._peruvianum_CP15_9_MW480154	99.6	−	JQ685868T_orientaleS187	85.96	T. cf. peruvianum	MW480154
97	LT 34	Rhizosphere Coffee	Trichoderma	T._simplexHMAS_248860	98.3	−	KY687981T_simplexTC671	97.66	pinicola	MH025981T_pinicolaSFC20130926_S233	98.03	T. cf. pinicola	MH025981
98	BT 26-2	Soil Fallow	Trichoderma	T._taiwanenseCBS_119058	94.15	−	KU529147T_sparsum10122	98.77		Ambig		T. cf. sparsum
99	MT 54	Soil Forest	Trichoderma	T._gamsiiGJS_04_09	100	caribbaeum	KJ665246T_caribbaeumCBS119093	99.75	−	DQ289010T_caribbaeum_var__aequatorialeDis320c	94.68	T. cf. caribbaeum	DQ289010
				T._koningiopsisCBS_119075		caribbaeum	KT028596T_caribbaeum_var__aequatorialeDis320c	99.51
				T._ovalisporumCBS_113299		istrianum	KJ665281T_istrianumCBS130539	99.02
100	BT 24-2	Soil Fallow	Trichoderma	T._gamsiiGJS_04_09	100		Ambig		canadense	T._canadense_SuRDC_1422_MZ189377	98.59	T. cf. canadense	MZ189377
				T._koningiopsisCBS_119075
				T._ovalisporumCBS_113299
101	BT 100-2	Soil Fallow	Trichoderma	T._taiwanenseCBS_119058	99.03		Ambig		nigricans	T._nigricans_T32781_OP357974	97.83	T. cf. nigricans	OP357974
				T._caribbaeumCBS_119093					nordicum	T._nordicum_WT13001_MH287501	97.11
102	BT 88-1	Soil Fallow	Trichoderma	T._taiwanenseCBS_119058	99.03	nigricans	T._nigricans_T32781_OP357959	99.02		Ambig		T. cf. nigricans	OP357974
						nordicum	MH287502T._nordicum_WT13001	99.02
						LY357	WGSrpb2_T__sp__LY357	99.02
103	BT 10	Soil Fallow	Trichoderma	T._lentiformeCBS_100542	100	−	T._ararianum_265F6C_AM_MT322315	98.44	hortense	MH253895T._hortense_G,J,S,_08-116	100	T.cf.hortense	MH253895
104	BT 30-1	Soil Fallow	Trichoderma	T._lentiformeCBS_100542	99.25	−	JQ685884T_orientaleS187xxx	98.4	hortense	MH253895T._hortense_G,J,S,_08-116	100	T. cf. hortense	MH253895
Ambig : Sequence ambiguous due to overlapping peaks or background noise.

## Sheet: T. aff.
No	Strain ID	Ecosystem	Similarity standard - ITS			Similarity standard - rpb2			Similarity standard - tef1			Identified species	GenBank Accession rpb2/tef1
			Genus	Similarity , Identified species	Max (Score)	Species	Similarity , Identified species	Max (Score)	Species	Similarity , Identified species	Max (Score)
			ITS			rpb2			tef1
			≥ 76			≥ 99			≥ 97
1	BT 89	Rhizosphere Coffee	Trichoderma	T._brevicompactumCBS_109720	100	brevicompactum	WGSrpb2T_brevicompactumIBT_40841xxx	99.51	brasiliensis	T._brasiliensis_14F5R_AM_MT300486	98.32	T. aff. brevicompactum	IBT_40841
									brevicompactum	WGStef1T_brevicompactumIBT_40841	97.91
2	BT 11	Rhizosphere Coffee	Trichoderma	T._brevicompactumCBS_109720	100	brasiliensis	T._brasiliensis_14F5R_AM_MT300488	100	brevicompactum	WGStef1T_brevicompactumIBT_40841	98.09	T. aff. brevicompactum	IBT_40841
						brevicompactum	WGSrpb2T_brevicompactumIBT_40841xxx	99.51
3	BT 62-2	Rhizosphere Coffee	Trichoderma	T._brevicompactumCBS_109720	100	brasiliensis	T._brasiliensis_14F5R_AM_MT300488	100	brasiliensis	T._brasiliensis_14F5R_AM_MT300486	99.05	T. aff. brasiliensis	MT300488/MT300486
									brevicompactum	WGStef1T_brevicompactumIBT_40841	98.09
4	BT 98	Rhizosphere Coffee	Trichoderma	T._lentiformeCBS_100542	100	brasiliensis	T._brasiliensis_14F5R_AM_MT300488	100	−	MN605883T._zelobreve_CGMCC_3,19695	96.04	T. aff. brasiliensis	MT300488
5	LT 57	Rhizosphere Coffee	Trichoderma	T._brevicompactumCBS_109720	100	subazureum	MT052190T._subazureum_YMF_1_06207	99.38	brasiliensis	T._brasiliensis_14F5R_AM_MT300486	99.76	T. aff. brasiliensis	MT300486
									brevicompactum	WGStef1T_brevicompactumIBT_40841	98.09
6	LT 50	Rhizosphere Coffee	Trichoderma	T._lentiformeCBS_100542	99.81	afarasin	FJ442778T_afarasinDIS314Fxxx	99.75	pseudopyramidale	MK044131T._pseudopyramidale_COAD_2426	98.63	T. aff. pseudopyramidale	COAD_2426
						azevedoi	T._azevedoi_CEN1403_MK696800	99.74
						endophyticum	FJ442721T_endophyticumCBS130730xxx	99.51
7	AT 35	Rhizosphere Coffee	Trichoderma	T._lentiformeCBS_100542	97.74	orientale	JQ685884T_orientaleS187xxx	99.02	pseudopyramidale	MK044131T._pseudopyramidale_COAD_2426	99.02	T. aff. pseudopyramidale	COAD_2426
									pyramidale	KJ665699T_pyramidaleCBS135574	97.29
8	AT 8	Rhizosphere Coffee	Trichoderma	T._lentiformeCBS_100542	99.62	orientale	JQ685884T_orientaleS187xxx	99.02	pseudopyramidale	MK044131T._pseudopyramidale_COAD_2426	99.02	T. aff. pseudopyramidale	COAD_2426
									pyramidale	KJ665699T_pyramidaleCBS135574	97.29
									−	JQ685868T_orientaleS187	74.92
9	AT 4	Soil Fallow	Trichoderma	T._longibrachiatumCBS_816_68	96.54	pseudopyramidale	T._pseudopyramidale_E720_MK044224	99.62	−	JQ685868T_orientaleS187	86.84	T. aff. pseudopyramidale	COAD_2426
						pseudopyramidale	MK044224T._pseudopyramidale_COAD_2426	99.62
10	AT 79-2	Soil Fallow	Trichoderma	T._lentiformeCBS_100542	100	pseudopyramidale	T._pseudopyramidale_E720_MK044224	99.87	endophyticum	FJ463314T_endophyticumCBS130730	99.8	T. aff. pseudopyramidale	COAD_2426
						pseudopyramidale	MK044224T._pseudopyramidale_COAD_2426	99.87	afarasin	FJ463400T_afarasinDIS314F	98.43
									anaharzianum	T._anaharzianum_YMF_1_00383_MH183182	98.28
									anaharzianum	MH183182T._anaharzianum_YMF_1,00383	98.28
									phayaoense	T._phayaoense_SDBR_CMU349_MW002073	98.09
									lentinulae	MN605878T._lentinulae_CGMCC_3,19847	97.84
									lentinulae	T._lentinulae_HMAS_248256_MN605878	97.84
									pollinicola	MF939619T_pollinicolaCGMCC_3_18781	97.41
11	AT 23-2	Rhizosphere Coffee	Trichoderma	T._lentiformeCBS_100542	100	pseudopyramidale	T._pseudopyramidale_E720_MK044224	99.62	ghanense	AY937423T_ghanenseGJS95_137	97.53	T. aff. pseudopyramidale	COAD_2426
						pseudopyramidale	MK044224T._pseudopyramidale_COAD_2426	99.62
12	HT 8	Rhizosphere Coffee	Trichoderma	T._lentiformeCBS_100542	99.62	pseudopyramidale	T._pseudopyramidale_E720_MK044224	99.62		Ambig		T. aff. pseudopyramidale	COAD_2426
						pseudopyramidale	MK044224T._pseudopyramidale_COAD_2426	99.62
13	AT 7-2	Rhizosphere Coffee	Trichoderma	T._lentiformeCBS_100542	99.62		Ambig		pseudopyramidale	MK044131T._pseudopyramidale_COAD_2426	99.02	T. aff. pseudopyramidale	COAD_2426
14	AT 39-1	Rhizosphere Coffee	Trichoderma	T._lentiformeCBS_100542	99.62		Ambig		pseudopyramidale	MK044131T._pseudopyramidale_COAD_2426	97.07	T. aff. pseudopyramidale	COAD_2426
15	AT 1-2	Rhizosphere Coffee	Trichoderma	T._lentiformeCBS_100542	99.62		Ambig		pseudopyramidale	MK044131T._pseudopyramidale_COAD_2426	99.02	T. aff. pseudopyramidale	COAD_2426
									pyramidale	KJ665699T_pyramidaleCBS135574	97.29
16	MT 50-2	Rhizosphere Coffee	Trichoderma	T._gamsiiGJS_04_09	100	ghanense	JN175559T_ghanenseGJS95_137	99.88	koningiopsis	DQ284966T_koningiopsisG_J_S_93_20	99.81	T. aff. ghanense	GJS95_137
				T._koningiopsisCBS_119075					acreanum	T._acreanum_3F13C_AC_MT336736	97.19
				T._ovalisporumCBS_113299
17	BT 99	Rhizosphere Coffee	Trichoderma	T._lentiformeCBS_100542	99.81	ghanense	JN175559T_ghanenseGJS95_137	100	endophyticum	FJ463314T_endophyticumCBS130730	99.61	T. aff. ghanense	GJS95_137
									afarasin	FJ463400T_afarasinDIS314F	97.81
									−	AY937423T_ghanenseGJS95_137	80.26
18	MT 12	Soil Forest	Trichoderma	T._virensGv_29_8	93.28	ghanense	JN175559T_ghanenseGJS95_137	99.88	inaequilaterale	T._inaequilaterale_YMF_1_06203_MT070152	97.92	T. aff. ghanense	GJS95_137
									inaequilaterale	MT070152T._inaequilaterale_YMF_1,06203	97.92
									subazureum	MT070148T._subazureum_YMF_1,06207	97.69
									subazureum	T._subazureum_YMF_1_06207_MT070148	97.69
19	ST 48	Rhizosphere Coffee	Trichoderma	T._lentiformeCBS_100542	99.43	ghanense	JN175559T_ghanenseGJS95_137	100	zelobreve	MN605883T._zelobreve_CGMCC_3,19695	97.94	T. aff. ghanense	GJS95_137
									zelobreve	T._zelobreve_HMAS_248254_MN605883	97.94
									lentiforme	AF443930T_lentiformeGJS00_22	97.63
									breve	KY688045T_breveTC735	97.09
20	MT 6-2	Rhizosphere Coffee	Trichoderma	T._simplexHMAS_248860	97.35	ghanense	JN175559T_ghanenseGJS95_137	99.63	pinicola	MH025981T_pinicolaSFC20130926_S233	98.47	T. aff. ghanense	GJS95_137
21	ST 45	Rhizosphere Coffee	Trichoderma	T._lentiformeCBS_100542	100	ghanense	JN175559T_ghanenseGJS95_137	100	−	MN605883T._zelobreve_CGMCC_3,19695	95.31	T. aff. ghanense	GJS95_137
22	AT 65-2	Soil Forest	Trichoderma	T._lentiformeCBS_100542	99.81	ghanense	JN175559T_ghanenseGJS95_137	99.51	−	JQ685868T_orientaleS187	95.32	T. aff. ghanense	GJS95_137
23	LT 26-2	Rhizosphere Coffee	Trichoderma	T._lentiformeCBS_100542	100	ghanense	JN175559T_ghanenseGJS95_137	99.88	−	MN605883T._zelobreve_CGMCC_3,19695	93.52	T. aff. ghanense	GJS95_137
24	MT 27-2	Rhizosphere Coffee	Trichoderma	T._koningiopsisCBS_119075	99.42	ghanense	JN175559T_ghanenseGJS95_137	100	−	JQ685868T_orientaleS187	95.33	T. aff. ghanense	GJS95_137
25	LT 12	Rhizosphere Coffee	Trichoderma	T._ghanenseGJS_95_137	99.82	jaklitschii	T._jaklitschii_CP18_2_MW480152	100	ghanense	AY937423T_ghanenseGJS95_137	99.1	T. aff. ghanense	GJS95_137
						inhamatum	FJ442725T_inhamatumCBS273_78	99.75
26	AT 24-1	Rhizosphere Coffee	Trichoderma	T._ghanenseGJS_95_137	98.19	jaklitschii	T._jaklitschii_CP18_2_MW480152	99.87	ghanense	AY937423T_ghanenseGJS95_137	99.33	T. aff. ghanense	GJS95_137
						inhamatum	FJ442725T_inhamatumCBS273_78	99.63
27	AT 12-1	Rhizosphere Coffee	Trichoderma	T._ghanenseGJS_95_137	99.82	orientale	JQ685884T_orientaleS187xxx	99.14	ghanense	AY937423T_ghanenseGJS95_137	99.55	T. aff. ghanense	GJS95_137
						aethiopicum	HM182986T_aethiopicumCBS130628	99
28	AT 13	Rhizosphere Coffee	Trichoderma	T._ghanenseGJS_95_137	99.64	peruvianum	T._peruvianum_CP15_9_MW480154	99.6	ghanense	AY937423T_ghanenseGJS95_137	99.1	T. aff. ghanense	GJS95_137
						zelobreve	MN605872T._zelobreve_CGMCC_3_19695	99.38
29	BT 59	Rhizosphere Coffee	Trichoderma	T._ghanenseGJS_95_137	99.82	simplex	KY687981T_simplexTC671	99.14	ghanense	AY937423T_ghanenseGJS95_137	99.33	T. aff. ghanense	GJS95_137
30	AT 12-2	Rhizosphere Coffee	Trichoderma	T._ghanenseGJS_95_137	99.82	−	T._pseudopyramidale_E720_MK044224	98.49	ghanense	AY937423T_ghanenseGJS95_137	99.55	T. aff. ghanense	GJS95_137
31	BT 57-1	Soil Fallow	Trichoderma	T._ghanenseGJS_95_137	99.82	−	JQ685884T_orientaleS187xxx	98.77	ghanense	AY937423T_ghanenseGJS95_137	99.33	T. aff. ghanense	GJS95_137
32	BT 19-1	Soil Fallow	Trichoderma	T._ghanenseGJS_95_137	99.82		Ambig		ghanense	AY937423T_ghanenseGJS95_137	99.33	T. aff. ghanense	GJS95_137
33	AT 23-1	Rhizosphere Coffee	Trichoderma	T._ghanenseGJS_95_137	99.82		Ambig		ghanense	AY937423T_ghanenseGJS95_137	98.43	T. aff. ghanense	GJS95_137
34	ST 1	Rhizosphere Coffee	Trichoderma	T._lentiformeCBS_100542	99.44	−	JN175559T_ghanenseGJS95_137	97.17	zelobreve	MN605883T._zelobreve_CGMCC_3,19695	99.13	T. aff. ghanense	GJS95_137
									zelobreve	T._zelobreve_HMAS_248254_MN605883	99.13
									lentiforme	AF443930T_lentiformeGJS00_22	97.63
									breve	KY688045T_breveTC735	97.51
35	BT 28-3	Rhizosphere Coffee	Trichoderma	T._ghanenseGJS_95_137	97.28	zelobreve	MN605872T._zelobreve_CGMCC_3_19695	99.63	−	AY937423T_ghanenseGJS95_137	87.95	T. aff. ghanense	GJS95_137
						lentiforme	FJ442687T_lentiformeGJS00_22xxx	99.38
						peruvianum	T._peruvianum_CP15_9_MW480154	99.33
36	BT 65-3	Rhizosphere Coffee	Trichoderma	T._ghanenseGJS_95_137	99.82	dorothopsis	T._dorothopsis_HZA15_MH647805	99.51	−	AY937423T_ghanenseGJS95_137	90.38	T. aff. ghanense	GJS95_137
						POS7	WGSrpb2_T__sp__POS7	99.38
37	ST 6	Rhizosphere Coffee	Trichoderma	T._lentiformeCBS_100542	100	afarasin	FJ442778T_afarasinDIS314Fxxx	99.75	−	AY937423T_ghanenseGJS95_137	88.91	T. aff. ghanense	GJS95_137
						azevedoi	T._azevedoi_CEN1403_MK696800	99.74
						endophyticum	FJ442721T_endophyticumCBS130730xxx	99.51
38	BT 51	Rhizosphere Coffee	Trichoderma	T._longibrachiatumCBS_816_68	98.54	orientale	JQ685884T_orientaleS187xxx	99.02	−	AY865640T_longibrachiatumCBS816_68	84.98	T. aff.orientale	JQ685884
39	ST 27	Rhizosphere Coffee	Trichoderma	T._longibrachiatumCBS_816_68	98.55	orientale	JQ685884T_orientaleS187xxx	99.02	−	MF371226T_xanthumTC714	85.89	T. aff.orientale	JQ685884
40	BT 54-1	Rhizosphere Coffee	Trichoderma	T._longibrachiatumCBS_816_68	98.54	orientale	JQ685884T_orientaleS187xxx	99.02	−	AY865640T_longibrachiatumCBS816_68	87.03	T. aff.orientale	JQ685884
41	LT 53	Rhizosphere Coffee	Trichoderma	T._longibrachiatumCBS_816_68	98.54	orientale	JQ685884T_orientaleS187xxx	99.02	−	JN175571T_pinnatumGJS04_100	86.22	T. aff.orientale	JQ685884
42	BT 60-2	Rhizosphere Coffee	Trichoderma	T._longibrachiatumCBS_816_68	98.72	orientale	JQ685884T_orientaleS187xxx	99.02	−	JN175571T_pinnatumGJS04_100	86.97	T. aff.orientale	JQ685884
43	BT 96	Soil Fallow	Trichoderma	T._lentiformeCBS_100542	100	orientale	JQ685884T_orientaleS187xxx	99.02	−	MN605883T._zelobreve_CGMCC_3,19695	96.57	T. aff.orientale	JQ685884
44	BT 45-2	Soil Fallow	Trichoderma	T._lentiformeCBS_100542	100	orientale	JQ685884T_orientaleS187xxx	99.02	−	KX026957T_viridulum9767	73.09	T. aff.orientale	JQ685884
45	BT 8	Soil Fallow	Trichoderma	T._lentiformeCBS_100542	99.24	orientale	JQ685884T_orientaleS187xxx	99.02	−	MN605883T._zelobreve_CGMCC_3,19695	96.6	T. aff.orientale	JQ685884
46	AT 26-2	Rhizosphere Coffee	Trichoderma	T._lentiformeCBS_100542	100	orientale	JQ685884T_orientaleS187xxx	99.02	lentiforme	AF443930T_lentiformeGJS00_22	97.03	T. aff.orientale	JQ685884
47	AT 28-1	Soil Fallow	Trichoderma	T._longibrachiatumCBS_816_68	96.54	jaklitschii	T._jaklitschii_CP18_2_MW480152	99.2	−	JQ685868T_orientaleS187	86.84	T. aff.orientale	JQ685884
48	AT 58-1	Rhizosphere Coffee	Trichoderma	T._longibrachiatumCBS_816_68	98.36	orientale	JQ685884T_orientaleS187xxx	99.14	−	MF371226T_xanthumTC714	86.2	T. aff.orientale	JQ685884
						aethiopicum	HM182986T_aethiopicumCBS130628	99
49	ST 3	Rhizosphere Coffee	Trichoderma	T._gamsiiGJS_04_09	100	orientale	JQ685884T_orientaleS187xxx	99.02		Ambig		T. aff. orientale	JQ685884
				T._koningiopsisCBS_119075
				T._ovalisporumCBS_113299
50	AT 72	Rhizosphere Coffee	Trichoderma	T._lentiformeCBS_100542	99.25	zelobreve	MN605872T._zelobreve_CGMCC_3_19695	99.63	−	AF443930T_lentiformeGJS00_22	92.58	T. aff.lentiforme	GJS00_22
						lentiforme	FJ442687T_lentiformeGJS00_22xxx	99.38
						peruvianum	T._peruvianum_CP15_9_MW480154	99.33
51	MT 29	Rhizosphere Coffee	Trichoderma	T._lentiformeCBS_100542	100	peruvianum	T._peruvianum_CP15_9_MW480154	99.73	−	AF443930T_lentiformeGJS00_22	90.72	T. aff. lentiforme	GJS00_22
						zelobreve	MN605872T._zelobreve_CGMCC_3_19695	99.51
						lentiforme	FJ442687T_lentiformeGJS00_22xxx	99.02
52	AT 17-2	Rhizosphere Coffee	Trichoderma	T._lentiformeCBS_100542	98.49	peruvianum	T._peruvianum_CP15_9_MW480154	99.73	−	AF443930T_lentiformeGJS00_22	96.44	T.aff.lentiforme	GJS00_22
						zelobreve	MN605872T._zelobreve_CGMCC_3_19695	99.51
						lentiforme	FJ442687T_lentiformeGJS00_22xxx	99.02
53	BT 35	Soil Fallow	Trichoderma	T._lentiformeCBS_100542	100	zelobreve	MN605872T._zelobreve_CGMCC_3_19695	99.63	−	AF443930T_lentiformeGJS00_22	91.82	T. aff.lentiforme	GJS00_22
						lentiforme	FJ442687T_lentiformeGJS00_22xxx	99.38
						peruvianum	T._peruvianum_CP15_9_MW480154	99.33
54	BT 41	Soil Fallow	Trichoderma	T._lentiformeCBS_100542	100	peruvianum	T._peruvianum_CP15_9_MW480154	99.73	−	AF443930T_lentiformeGJS00_22	96.74	T. aff.lentiforme	GJS00_22
						zelobreve	MN605872T._zelobreve_CGMCC_3_19695	99.51
						lentiforme	FJ442687T_lentiformeGJS00_22xxx	99.02
55	AT 102	Rhizosphere Coffee	Trichoderma	T._lentiformeCBS_100542	100	peruvianum	T._peruvianum_CP15_9_MW480154	99.73	−	AF443930T_lentiformeGJS00_22	97.33	T. aff.lentiforme	GJS00_22
						zelobreve	MN605872T._zelobreve_CGMCC_3_19695	99.51
						lentiforme	FJ442687T_lentiformeGJS00_22xxx	99.02
56	AT 5-1	Rhizosphere Coffee	Trichoderma	T._lentiformeCBS_100542	100	peruvianum	T._peruvianum_CP15_9_MW480154	99.73	−	AF443930T_lentiformeGJS00_22	97.92	T. aff.lentiforme	GJS00_22
						zelobreve	MN605872T._zelobreve_CGMCC_3_19695	99.51
						lentiforme	FJ442687T_lentiformeGJS00_22xxx	99.02
57	ST 23-2	Rhizosphere Coffee	Trichoderma	T._lentiformeCBS_100542	98.31	zelobreve	MN605872T._zelobreve_CGMCC_3_19695	99.63	−	AF443930T_lentiformeGJS00_22	96.74	T. aff.lentiforme	GJS00_22
						lentiforme	FJ442687T_lentiformeGJS00_22xxx	99.38
						peruvianum	T._peruvianum_CP15_9_MW480154	99.33
58	BT 45	Soil Fallow	Trichoderma	NR_144868__T._lentiformeCBS_100542	100	peruvianum	T._peruvianum_CP15_9_MW480154	99.73	−	AF443930T_lentiformeGJS00_22	83.68	T. aff.lentiforme	GJS00_22
						zelobreve	MN605872T._zelobreve_CGMCC_3_19695	99.51	−	MN605883T._zelobreve_CGMCC_3,19695	70.23
						lentiforme	FJ442687T_lentiformeGJS00_22xxx	99.02
59	AT 71	Rhizosphere Coffee	Trichoderma	T._lentiformeCBS_100542	97.36	peruvianum	T._peruvianum_CP15_9_MW480154	99.73	−	MN605883T._zelobreve_CGMCC_3,19695	96.48	T. aff.lentiforme	GJS00_22
						zelobreve	MN605872T._zelobreve_CGMCC_3_19695	99.51
						lentiforme	FJ442687T_lentiformeGJS00_22xxx	99.02
60	BT 33-1	Rhizosphere Coffee	Trichoderma	T._lentiformeCBS_100542	99.81	−	MN605872T._zelobreve_CGMCC_3_19695	96.92	zelobreve	MN605883T._zelobreve_CGMCC_3.19695	99.07	T.aff.lentiforme	GJS00_22
									zelobreve	T._zelobreve_HMAS_248254_MN605883	99.07
									breve	KY688045T_breveTC735	97.37
									lentiforme	AF443930T_lentiformeGJS00_22	97.33
61	AT 16	Rhizosphere Coffee	Trichoderma	T._lentiformeCBS_100542	100	peruvianum	T._peruvianum_CP15_9_MW480154	99.73	lentiforme	AF443930T_lentiformeGJS00_22	97.03	T. aff.lentiforme	GJS00_22
						zelobreve	MN605872T._zelobreve_CGMCC_3_19695	99.51
						lentiforme	FJ442687T_lentiformeGJS00_22xxx	99.02
62	BT 22	Soil Fallow	Trichoderma	T._lentiformeCBS_100542	100	peruvianum	T._peruvianum_CP15_9_MW480154	99.73	lentiforme	AF443930T_lentiformeGJS00_22	97.63	T. aff.lentiforme	GJS00_22
						zelobreve	MN605872T._zelobreve_CGMCC_3_19695	99.51
						lentiforme	FJ442687T_lentiformeGJS00_22xxx	99.02
63	AT 77	Rhizosphere Coffee	Trichoderma	T._lentiformeCBS_100542	100	peruvianum	T._peruvianum_CP15_9_MW480154	99.73	lentiforme	AF443930T_lentiformeGJS00_22	97.03	T. aff.lentiforme	GJS00_22
						zelobreve	MN605872T._zelobreve_CGMCC_3_19695	99.51
						lentiforme	FJ442687T_lentiformeGJS00_22xxx	99.02
64	AT 17-1	Rhizosphere Coffee	Trichoderma	T._lentiformeCBS_100542	100	peruvianum	T._peruvianum_CP15_9_MW480154	99.73	lentiforme	AF443930T_lentiformeGJS00_22	97.63	T. aff.lentiforme	GJS00_22
						zelobreve	MN605872T._zelobreve_CGMCC_3_19695	99.51
						lentiforme	FJ442687T_lentiformeGJS00_22xxx	99.02
65	BT 52	Soil Fallow	Trichoderma	T._lentiformeCBS_100542	100	peruvianum	T._peruvianum_CP15_9_MW480154	99.73	zelobreve	MN605883T._zelobreve_CGMCC_3,19695	99.11	T. aff.lentiforme	GJS00_22
						zelobreve	MN605872T._zelobreve_CGMCC_3_19695	99.51	zelobreve	T._zelobreve_HMAS_248254_MN605883	99.11
						lentiforme	FJ442687T_lentiformeGJS00_22xxx	99.02	breve	KY688045T_breveTC735	98.31
									lentiforme	AF443930T_lentiformeGJS00_22	97.63
66	BT 34	Soil Fallow	Trichoderma	T._lentiformeCBS_100542	100		Ambig		lentiforme	AF443930T_lentiformeGJS00_22	97.63	T. aff.lentiforme	GJS00_22
67	BT 79	Rhizosphere Coffee	Trichoderma	T._harzianumCBS_226_95	91.76		Ambig		lentiforme	AF443930T_lentiformeGJS00_22	97.63	T. aff.lentiforme	GJS00_22
									zelobreve	MN605883T._zelobreve_CGMCC_3,19695	97.07
68	BT 112	Soil Fallow	Trichoderma	T._lentiformeCBS_100542	99.81		Ambig		lentiforme	AF443930T_lentiformeGJS00_22	97.63	T. aff.lentiforme	GJS00_22
69	MT 24	Soil Forest	Trichoderma	T._lentiformeCBS_100542	99.43		Ambig		lentiforme	AF443930T_lentiformeGJS00_22	97.63	T. aff.lentiforme	GJS00_22
70	ST 21	Rhizosphere Coffee	Trichoderma	T._lentiformeCBS_100542	100	afarasin	FJ442778T_afarasinDIS314Fxxx	99.63	lentiforme	AF443930T_lentiformeGJS00_22	97.92	T. aff. lentiforme	GJS00_22
						azevedoi	T._azevedoi_CEN1403_MK696800	99.6
						endophyticum	FJ442721T_endophyticumCBS130730xxx	99.38
71	BT 28-1	Rhizosphere Coffee	Trichoderma	T._lentiformeCBS_100542	99.24	afarasin	FJ442778T_afarasinDIS314Fxxx	99.63	lentiforme	AF443930T_lentiformeGJS00_22	97.63	T. aff. lentiforme	GJS00_22
						azevedoi	T._azevedoi_CEN1403_MK696800	99.6
						endophyticum	FJ442721T_endophyticumCBS130730xxx	99.38
72	BT 61	Rhizosphere Coffee	Trichoderma	T._lentiformeCBS_100542	99.81	afarasin	FJ442778T_afarasinDIS314Fxxx	99.75	lentiforme	AF443930T_lentiformeGJS00_22	97.03	T. aff. lentiforme	GJS00_22
						azevedoi	T._azevedoi_CEN1403_MK696800	99.74
						endophyticum	FJ442721T_endophyticumCBS130730xxx	99.51
73	BT 46	Rhizosphere Coffee	Trichoderma	T._lentiformeCBS_100542	99.81	afarasin	FJ442778T_afarasinDIS314Fxxx	99.75	lentiforme	AF443930T_lentiformeGJS00_22	97.63	T. aff. lentiforme	GJS00_22
						azevedoi	T._azevedoi_CEN1403_MK696800	99.74
						endophyticum	FJ442721T_endophyticumCBS130730xxx	99.51
74	BT 28	Rhizosphere Coffee	Trichoderma	T._lentiformeCBS_100542	99.24	afarasin	FJ442778T_afarasinDIS314Fxxx	99.63	lentiforme	AF443930T_lentiformeGJS00_22	97.03	T. aff. lentiforme	GJS00_22
						azevedoi	T._azevedoi_CEN1403_MK696800	99.6
						endophyticum	FJ442721T_endophyticumCBS130730xxx	99.38
75	BT 103	Rhizosphere Coffee	Trichoderma	T._lentiformeCBS_100542	100	afarasin	FJ442778T_afarasinDIS314Fxxx	99.75	−	AF443930T_lentiformeGJS00_22	96.7	T. aff. lentiforme	GJS00_22
						azevedoi	T._azevedoi_CEN1403_MK696800	99.74
						endophyticum	FJ442721T_endophyticumCBS130730xxx	99.51
76	HT 14	Rhizosphere Coffee	Trichoderma	T._linzhienseHMAS_248846	99.43	afarasin	FJ442778T_afarasinDIS314Fxxx	99.75	lentiforme	AF443930T_lentiformeGJS00_22	97.33	T. aff. lentiforme	GJS00_22
						azevedoi	T._azevedoi_CEN1403_MK696800	99.74
						endophyticum	FJ442721T_endophyticumCBS130730xxx	99.51
77	LT 9	Rhizosphere Coffee	Trichoderma	T._lentiformeCBS_100542	100	afarasin	FJ442778T_afarasinDIS314Fxxx	99.51	breve	KY688045T_breveTC735	98.91	T. aff. lentiforme	GJS00_22
						azevedoi	T._azevedoi_CEN1403_MK696800	99.47	zelobreve	MN605883T._zelobreve_CGMCC_3,19695	98.86
						endophyticum	FJ442721T_endophyticumCBS130730xxx	99.26	zelobreve	T._zelobreve_HMAS_248254_MN605883	98.86
									lentiforme	AF443930T_lentiformeGJS00_22	97.63
78	LT 58	Rhizosphere Coffee	Trichoderma	T._lentiformeCBS_100542	99.43	afarasin	FJ442778T_afarasinDIS314Fxxx	99.63	lentiforme	AF443930T_lentiformeGJS00_22	97.63	T. aff. lentiforme	GJS00_22
						azevedoi	T._azevedoi_CEN1403_MK696800	99.6	zelobreve	MN605883T._zelobreve_CGMCC_3,19695	97.49
						endophyticum	FJ442721T_endophyticumCBS130730xxx	99.38	zelobreve	T._zelobreve_HMAS_248254_MN605883	97.49
79	BT 74	Rhizosphere Coffee	Trichoderma	T._lentiformeCBS_100542	99.81	afarasin	FJ442778T_afarasinDIS314Fxxx	99.75	lentiforme	AF443930T_lentiformeGJS00_22	97.33	T. aff. lentiforme	GJS00_22
						azevedoi	T._azevedoi_CEN1403_MK696800	99.74	zelobreve	MN605883T._zelobreve_CGMCC_3,19695	97.32
						endophyticum	FJ442721T_endophyticumCBS130730xxx	99.51	zelobreve	T._zelobreve_HMAS_248254_MN605883	97.32
80	BT 96-2	Soil Fallow	Trichoderma	T._lentiformeCBS_100542	100	afarasin	FJ442778T_afarasinDIS314Fxxx	99.51	lentiforme	AF443930T_lentiformeGJS00_22	97.33	T. aff. lentiforme	GJS00_22
						azevedoi	T._azevedoi_CEN1403_MK696800	99.47	zelobreve	T._zelobreve_HMAS_248254_MN605883	97.09
						endophyticum	FJ442721T_endophyticumCBS130730xxx	99.26
81	HT 33	Rhizosphere Coffee	Trichoderma	T._linzhienseHMAS_248846	99.43	afarasin	FJ442778T_afarasinDIS314Fxxx	99.63	lentiforme	AF443930T_lentiformeGJS00_22	97.63	T. aff. lentiforme	GJS00_22
						azevedoi	T._azevedoi_CEN1403_MK696800	99.6	zelobreve	MN605883T._zelobreve_CGMCC_3,19695	97.36
						endophyticum	FJ442721T_endophyticumCBS130730xxx	99.38	zelobreve	T._zelobreve_HMAS_248254_MN605883	97.36
									breve	KY688045T_breveTC735	97.11
82	BT 104	Rhizosphere Coffee	Trichoderma	T._longibrachiatumCBS_816_68	100	afarasin	FJ442778T_afarasinDIS314Fxxx	99.63	lentiforme	AF443930T_lentiformeGJS00_22	97.63	T. aff. lentiforme	GJS00_22
						azevedoi	T._azevedoi_CEN1403_MK696800	99.6	breve	KY688045T_breveTC735	97.3
						endophyticum	FJ442721T_endophyticumCBS130730xxx	99.38	zelobreve	T._zelobreve_HMAS_248254_MN605883	97.21
									zelobreve	MN605883T._zelobreve_CGMCC_3,19695	97.21
83	LT 20-1	Rhizosphere Coffee	Trichoderma	T._linzhienseHMAS_248846	98.49	dorothopsis	T._dorothopsis_HZA15_MH647805	99.51	lentiforme	AF443930T_lentiformeGJS00_22	97.63	T. aff. lentiforme	GJS00_22
						POS7	WGSrpb2_T__sp__POS7	99.38	zelobreve	MN605883T._zelobreve_CGMCC_3,19695	97.57
84	LT 7	Rhizosphere Coffee	Trichoderma	T._lentiformeCBS_100542	100	dorothopsis	T._dorothopsis_HZA15_MH647805	99.38	lentiforme	AF443930T_lentiformeGJS00_22	97.63	T. aff. lentiforme	GJS00_22
						POS7	WGSrpb2_T__sp__POS7	99.26
						acreanum	T._acreanum_3F13C_AC_MT322313	99.09
85	BT 37-2	Soil Fallow	Trichoderma	T._lentiformeCBS_100542	100	dorothopsis	T._dorothopsis_HZA15_MH647805	99.75	lentiforme	AF443930T_lentiformeGJS00_22	97.03	T. aff. lentiforme	GJS00_22
						ararianum	T._ararianum_265F6C_AM_MT322315	99.74
						POS7	WGSrpb2_T__sp__POS7	99.63
						acreanum	T._acreanum_3F13C_AC_MT322313	99.61
						koningiopsis	EU241506T_koningiopsisG_J_S_93_20	99.02
86	BT 116-2	Soil Fallow	Trichoderma	T._lentiformeCBS_100542	100	dorothopsis	T._dorothopsis_HZA15_MH647805	99.26	zelobreve	MN605883T._zelobreve_CGMCC_3,19695	99.13	T. aff. lentiforme	GJS00_22
						POS7	WGSrpb2_T__sp__POS7	99.14	zelobreve	T._zelobreve_HMAS_248254_MN605883	99.13
									breve	KY688045T_breveTC735	97.53
									lentiforme	AF443930T_lentiformeGJS00_22	97.03
87	ST 23	Rhizosphere Coffee	Trichoderma	T. lentiformeCBS_100542	99.81	dorothopsis	T._dorothopsis_HZA15_MH647805	99.75	lentiforme	AF443930T_lentiformeGJS00_22	97.03	T. aff. lentiforme	GJS00_22
						ararianum	T._ararianum_265F6C_AM_MT322315	99.74	−	T._ararianum_265F6C_AM_MT327808	64.64
						POS7	WGSrpb2_T__sp__POS7	99.63	−	T._dorothopsis_HZA15_MK850837	63.07
						acreanum	T._acreanum_3F13C_AC_MT322313	99.61	−	DQ284966T_koningiopsisG_J_S_93_20	62.32
						koningiopsis	EU241506T_koningiopsisG_J_S_93_20	99.02
88	AT 6-1	Rhizosphere Coffee	Trichoderma	T._linzhienseHMAS_248846	98.68	dorothopsis	T._dorothopsis_HZA15_MH647805	99.14	zelobreve	MN605883T._zelobreve_CGMCC_3,19695	99.24	T. aff. lentiforme	GJS00_22
						POS7	WGSrpb2_T__sp__POS7	99.01	zelobreve	T._zelobreve_HMAS_248254_MN605883	99.24
									breve	KY688045T_breveTC735	98.55
									lentiforme	AF443930T_lentiformeGJS00_22	97.92
89	BT 40-2	Rhizosphere Coffee	Trichoderma	T._lentiformeCBS_100542	100	−	DQ835518T_eucorticioidesGJS99_61xxx	70.85	zelobreve	MN605883T._zelobreve_CGMCC_3,19695	99.12	T. aff. lentiforme	GJS00_22
									zelobreve	T._zelobreve_HMAS_248254_MN605883	99.12
									breve	KY688045T_breveTC735	98.33
									lentiforme	AF443930T_lentiformeGJS00_22	97.63
90	AT 4-3	Soil Fallow	Trichoderma	T._longibrachiatumCBS_816_68	97.63	afarasin	FJ442778T_afarasinDIS314Fxxx	99.75	−	JQ685868T_orientaleS187	95.54	T. aff. afarasin	FJ442778
						azevedoi_	T._azevedoi_CEN1403_MK696800	99.74
						endophyticum	FJ442721T_endophyticumCBS130730xxx	99.51
91	AT 4-1	Soil Fallow	Trichoderma	T._longibrachiatumCBS_816_68	98.72	afarasin	FJ442778T_afarasinDIS314Fxxx	99.75	−	JQ685868T_orientaleS187	95.33	T. aff. afarasin	FJ442778
						azevedoi	T._azevedoi_CEN1403_MK696800	99.74
						endophyticum	FJ442721T_endophyticumCBS130730xxx	99.51
92	BT 12-3	Rhizosphere Coffee	Trichoderma	T._longibrachiatumCBS_816_68	95.99	afarasin	FJ442778T_afarasinDIS314Fxxx	99.51	−	JQ685868T_orientaleS187	95.33	T. aff. afarasin	FJ442778
						azevedoi	T._azevedoi_CEN1403_MK696800	99.47
						endophyticum	FJ442721T_endophyticumCBS130730xxx	99.26
93	AT 28-2	Soil Fallow	Trichoderma	T._longibrachiatumCBS_816_68	96.54	afarasin	FJ442778T_afarasinDIS314Fxxx	99.75	−	JQ685868T_orientaleS187	86.84	T. aff. afarasin	FJ442778
						azevedoi	T._azevedoi_CEN1403_MK696800	99.74
						endophyticum	FJ442721T_endophyticumCBS130730xxx	99.51
94	HT 10	Rhizosphere Coffee	Trichoderma	T._pleuroticolaCBS_124383	94.58	afarasin	FJ442778T_afarasinDIS314Fxxx	99.75	−	MT070148T._subazureum_YMF_1,06207	89.66	T. aff. afarasin	FJ442778
						azevedoi	T._azevedoi_CEN1403_MK696800	99.74
						endophyticum	FJ442721T_endophyticumCBS130730xxx	99.51
95	BT 15	Soil Fallow	Trichoderma	T._ochroleucumCBS_119502	92.58	afarasin	FJ442778T_afarasinDIS314Fxxx	99.63	−	MH287509T._macrofasciculatum_WT37805	54.21	T. aff. afarasin	FJ442778
						azevedoi	T._azevedoi_CEN1403_MK696800	99.6
						endophyticum	FJ442721T_endophyticumCBS130730xxx	99.38
96	ST 43-1	Rhizosphere Coffee	Trichoderma	T._lentiformeCBS_100542	99.43	afarasin	FJ442778T_afarasinDIS314Fxxx	99.63	−	AF443930T_lentiformeGJS00_22	96.74	T. aff. afarasin	FJ442778
						azevedoi	T._azevedoi_CEN1403_MK696800	99.6
						endophyticum	FJ442721T_endophyticumCBS130730xxx	99.38
97	BT 18-3	Rhizosphere Coffee	Trichoderma	T._taiwanenseCBS_119058	92.59	afarasin	FJ442778T_afarasinDIS314Fxxx	99.63	−	EU280055T_helicumDAOM230016	49.9	T. aff. afarasin	FJ442778
						azevedoi	T._azevedoi_CEN1403_MK696800	99.6
						endophyticum	FJ442721T_endophyticumCBS130730xxx	99.38
98	BT 93	Rhizosphere Coffee	Trichoderma	T._lentiformeCBS_100542	100	afarasin	FJ442778T_afarasinDIS314Fxxx	99.75	−	MN605883T._zelobreve_CGMCC_3,19695	95.97	T. aff. afarasin	FJ442778
						azevedoi	T._azevedoi_CEN1403_MK696800	99.74
						endophyticum	FJ442721T_endophyticumCBS130730xxx	99.51
99	BT 62-1	Rhizosphere Coffee	Trichoderma	T._lentiformeCBS_100542	99.25	afarasin	FJ442778T_afarasinDIS314Fxxx	99.75	−	AF443930T_lentiformeGJS00_22	96.74	T. aff. afarasin	FJ442778
						azevedoi	T._azevedoi_CEN1403_MK696800	99.74
						endophyticum	FJ442721T_endophyticumCBS130730xxx	99.51
100	BT 31	Rhizosphere Coffee	Trichoderma	T._lentiformeCBS_100542	99.81	afarasin	FJ442778T_afarasinDIS314Fxxx	99.75	−	T._zelobreve_HMAS_248254_MN605883	94.95	T. aff. afarasin	FJ442778
						azevedoi	T._azevedoi_CEN1403_MK696800	99.74
						endophyticum	FJ442721T_endophyticumCBS130730xxx	99.51
101	BT 84	Soil Fallow	Trichoderma	T._lentiformeCBS_100542	100	afarasin	FJ442778T_afarasinDIS314Fxxx	99.51	−	MN605883T._zelobreve_CGMCC_3,19695	94.37	T. aff. afarasin	FJ442778
						azevedoi	T._azevedoi_CEN1403_MK696800	99.47
						endophyticum	FJ442721T_endophyticumCBS130730xxx	99.26
102	BT 48-2	Rhizosphere Coffee	Trichoderma	T._lentiformeCBS_100542	99.81	afarasin	FJ442778T_afarasinDIS314Fxxx	99.75	−	AF443930T_lentiformeGJS00_22	96.74	T. aff. afarasin	FJ442778
						azevedoi	T._azevedoi_CEN1403_MK696800	99.74
						endophyticum	FJ442721T_endophyticumCBS130730xxx	99.51
103	HT 20	Rhizosphere Coffee	Trichoderma	T._lentiformeCBS_100542	99.43	afarasin	FJ442778T_afarasinDIS314Fxxx	99.75	−	AF443930T_lentiformeGJS00_22	96.74	T. aff. afarasin	FJ442778
						azevedoi	T._azevedoi_CEN1403_MK696800	99.74
						endophyticum	FJ442721T_endophyticumCBS130730xxx	99.51
104	ST 11	Rhizosphere Coffee	Trichoderma	T._lentiformeCBS_100542	100	afarasin	FJ442778T_afarasinDIS314Fxxx	99.51	−	AF443930T_lentiformeGJS00_22	96.44	T. aff. afarasin	FJ442778
						azevedoi	T._azevedoi_CEN1403_MK696800	99.47
						endophyticum	FJ442721T_endophyticumCBS130730xxx	99.26
105	LT 8-2	Rhizosphere Coffee	Trichoderma	T._lentiformeCBS_100542	100	afarasin	FJ442778T_afarasinDIS314Fxxx	99.51	−	AF443930T_lentiformeGJS00_22	96.44	T. aff. afarasin	FJ442778
						azevedoi	T._azevedoi_CEN1403_MK696800	99.47
						endophyticum	FJ442721T_endophyticumCBS130730xxx	99.26
106	HT 23	Rhizosphere Coffee	Trichoderma	T._lentiformeCBS_100542	99.24	afarasin	FJ442778T_afarasinDIS314Fxxx	99.75	−	MN605883T._zelobreve_CGMCC_3,19695	93.86	T. aff. afarasin	FJ442778
						azevedoi	T._azevedoi_CEN1403_MK696800	99.74
						endophyticum	FJ442721T_endophyticumCBS130730xxx	99.51
107	LT 15	Rhizosphere Coffee	Trichoderma	T._lentiformeCBS_100542	100	afarasin	FJ442778T_afarasinDIS314Fxxx	99.51	−	AF443930T_lentiformeGJS00_22	93.77	T. aff. afarasin	FJ442778
						azevedoi	T._azevedoi_CEN1403_MK696800	99.47
						endophyticum	FJ442721T_endophyticumCBS130730xxx	99.26
108	MT 6-1	Rhizosphere Coffee	Trichoderma	T._linzhienseHMAS_248846	96.6	afarasin	FJ442778T_afarasinDIS314Fxxx	99.63	−	MH025981T_pinicolaSFC20130926_S233	96.35	T. aff. afarasin	FJ442778
						azevedoi	T._azevedoi_CEN1403_MK696800	99.6
						endophyticum	FJ442721T_endophyticumCBS130730xxx	99.38
109	HT 12-2	Rhizosphere Coffee	Trichoderma	T._lentiformeCBS_100542	99.81	afarasin	FJ442778T_afarasinDIS314Fxxx	99.75	endophyticum	FJ463314T_endophyticumCBS130730	99.8	T. aff. afarasin	FJ442778
						azevedoi	T._azevedoi_CEN1403_MK696800	99.74	afarasin	FJ463400T_afarasinDIS314F	98.43
						endophyticum	FJ442721T_endophyticumCBS130730xxx	99.51	anaharzianum	T._anaharzianum_YMF_1_00383_MH183182	98.28
									anaharzianum	MH183182T._anaharzianum_YMF_1,00383	98.28
									phayaonce	T._phayaoense_SDBR_CMU349_MW002073	98.09
									lentinulae	MN605878T._lentinulae_CGMCC_3,19847	97.84
									lentinulae	T._lentinulae_HMAS_248256_MN605878	97.84
									pollinicola	MF939619T_pollinicolaCGMCC_3_18781	97.41
110	HT 37-2	Rhizosphere Coffee	Trichoderma	T._hunuaCBS_238_63	98.87	afarasin	FJ442778T_afarasinDIS314Fxxx	99.51	endophyticum	FJ463314T_endophyticumCBS130730	98.24	T. aff. afarasin	FJ442778
						azevedoi	T._azevedoi_CEN1403_MK696800	99.47	phayaonce	T._phayaoense_SDBR_CMU349_MW002073	98.09
						endophyticum	FJ442721T_endophyticumCBS130730xxx	99.26	lentinulae	T._lentinulae_HMAS_248256_MN605878	97.19
									lentinulae	MN605878T._lentinulae_CGMCC_3,19847	97.19
									afarasin	FJ463400T_afarasinDIS314F	97.05
111	HT 37-1	Rhizosphere Coffee	Trichoderma	T._lentiformeCBS_100542	98.68	afarasin	FJ442778T_afarasinDIS314Fxxx	99.75	endophyticum	FJ463314T_endophyticumCBS130730	99.22	T. aff. afarasin	FJ442778
						azevedoi	T._azevedoi_CEN1403_MK696800	99.74	afarasin	FJ463400T_afarasinDIS314F	97.83
						endophyticum	FJ442721T_endophyticumCBS130730xxx	99.51	phayaoense	T._phayaoense_SDBR_CMU349_MW002073	97.77
112	ST 37	Rhizosphere Coffee	Trichoderma	T._lentiformeCBS_100542	100	afarasin	FJ442778T_afarasinDIS314Fxxx	99.63	endophyticum	FJ463314T_endophyticumCBS130730	99.41	T. aff. afarasin	FJ442778
						azevedoi	T._azevedoi_CEN1403_MK696800	99.6	anaharzianum	T._anaharzianum_YMF_1_00383_MH183182	98.28
						endophyticum	FJ442721T_endophyticumCBS130730xxx	99.38	anaharzianum	MH183182T._anaharzianum_YMF_1,00383	98.28
									afarasin	FJ463400T_afarasinDIS314F	98.04
									lentinulae	MN605878T._lentinulae_CGMCC_3,19847	97.84
									lentinulae	T._lentinulae_HMAS_248256_MN605878	97.84
									phayaoense	T._phayaoense_SDBR_CMU349_MW002073	97.45
									pollinicola	MF939619T_pollinicolaCGMCC_3_18781	97.41
113	AT 48	Rhizosphere Coffee	Trichoderma	T._lentiformeCBS_100542	100	afarasin	FJ442778T_afarasinDIS314Fxxx	99.63	endophyticum	FJ463314T_endophyticumCBS130730	99.41	T. aff. afarasin	FJ442778
						azevedoi	T._azevedoi_CEN1403_MK696800	99.6	afarasin	FJ463400T_afarasinDIS314F	98.04
						endophyticum	FJ442721T_endophyticumCBS130730xxx	99.38	anaharzianum	MH183182T._anaharzianum_YMF_1,00383	97.85
									anaharzianum	T._anaharzianum_YMF_1_00383_MH183182	97.85
									lentinulae	MN605878T._lentinulae_CGMCC_3,19847	97.62
									lentinulae	T._lentinulae_HMAS_248256_MN605878	97.62
									phayaoense	T._phayaoense_SDBR_CMU349_MW002073	97.45
									pollinicola	MF939619T_pollinicolaCGMCC_3_18781	97.21
114	HT 36	Rhizosphere Coffee	Trichoderma	T._lentiformeCBS_100542	99.81	azevedoi	T._azevedoi_CEN1403_MK696800	99.07	endophyticum	FJ463314T_endophyticumCBS130730	99.8	T. aff. afarasin	FJ442778
						afarasin	FJ442778T_afarasinDIS314Fxxx	99.02	afarasin	FJ463400T_afarasinDIS314F	98.43
									anaharzianum	MH183182T._anaharzianum_YMF_1,00383	98.28
									anaharzianum	T._anaharzianum_YMF_1_00383_MH183182	98.28
									phayaoense	T._phayaoense_SDBR_CMU349_MW002073	98.09
									lentinulae	MN605878T._lentinulae_CGMCC_3,19847	97.84
									lentinulae	T._lentinulae_HMAS_248256_MN605878	97.84
									pollinicola	MF939619T_pollinicolaCGMCC_3_18781	97.41
115	BT 75	Soil Fallow	Trichoderma	T._lentiformeCBS_100542	100	afarasin	FJ442778T_afarasinDIS314Fxxx	99.51	breve	KY688045T_breveTC735	97.22	T. aff. afarasin	FJ442778
						azevedoi	T._azevedoi_CEN1403_MK696800	99.47	zelobreve	T._zelobreve_HMAS_248254_MN605883	97.08
						endophyticum	FJ442721T_endophyticumCBS130730xxx	99.26	zelobreve	MN605883T._zelobreve_CGMCC_3,19695	97.08
116	MT 14	Rhizosphere Coffee	Trichoderma	T._lentiformeCBS_100542	98.31	afarasin	FJ442778T_afarasinDIS314Fxxx	99.51	zelobreve	T._zelobreve_HMAS_248254_MN605883	99.01	T. aff. afarasin	FJ442778
						azevedoi	T._azevedoi_CEN1403_MK696800	99.47	zelobreve	MN605883T._zelobreve_CGMCC_3,19695	99.01
						endophyticum	FJ442721T_endophyticumCBS130730xxx	99.26	breve	KY688045T_breveTC735	98.6
117	AT 24-2	Rhizosphere Coffee	Trichoderma	T._ghanenseGJS_95_137	99.82	afarasin	FJ442778T_afarasinDIS314Fxxx	99.63	zelobreve	MN605883T._zelobreve_CGMCC_3,19695	99.56	T. aff. afarasin	FJ442778
						azevedoi	T._azevedoi_CEN1403_MK696800	99.6	zelobreve	T._zelobreve_HMAS_248254_MN605883	99.56
						endophyticum	FJ442721T_endophyticumCBS130730xxx	99.38	breve	KY688045T_breveTC735	99.26
118	BT 57	Soil Fallow	Trichoderma	T._linzhienseHMAS_248846	99.43	afarasin	FJ442778T_afarasinDIS314Fxxx	99.51	zelobreve	MN605883T._zelobreve_CGMCC_3,19695	98.25	T. aff. afarasin	FJ442778
						azevedoi	T._azevedoi_CEN1403_MK696800	99.47	zelobreve	T._zelobreve_HMAS_248254_MN605883	98.25
						endophyticum	FJ442721T_endophyticumCBS130730xxx	99.26	breve	KY688045T_breveTC735	97.5
119	AT 87	Rhizosphere Coffee	Trichoderma	T._lentiformeCBS_100542	100	orientale	JQ685884T_orientaleS187xxx	99.02	breve	KY688045T_breveTC735	99.15	T. aff. afarasin	FJ442778
									zelobreve	MN605883T._zelobreve_CGMCC_3,19695	99.1
									zelobreve	T._zelobreve_HMAS_248254_MN605883	99.1
120	LT 21	Rhizosphere Coffee	Trichoderma	T._lentiformeCBS_100542	99.62	jaklitschii	T._jaklitschii_CP18_2_MW480152	100	lentiforme	AF443930T_lentiformeGJS00_22	97.63	T. aff. jaklitschii	MW480152
						inhamatum	FJ442725T_inhamatumCBS273_78	99.75
121	LT 31	Rhizosphere Coffee	Trichoderma	T._lentiformeCBS_100542	97.36	jaklitschii	T._jaklitschii_CP18_2_MW480152	100	lentiforme	AF443930T_lentiformeGJS00_22	97.33	T. aff. jaklitschii	MW480152
						inhamatum	FJ442725T_inhamatumCBS273_78	99.75
122	AT 11-2	Soil Fallow	Trichoderma	T._lentiformeCBS_100542	99.24	jaklitschii	T._jaklitschii_CP18_2_MW480152	100	lentiforme	AF443930T_lentiformeGJS00_22	97.03	T. aff. jaklitschii	MW480152
						inhamatum	FJ442725T_inhamatumCBS273_78	99.75
123	LT 34	Rhizosphere Coffee	Trichoderma	T._lentiformeCBS_100542	100	jaklitschii	T._jaklitschii_CP18_2_MW480152	100	lentiforme	AF443930T_lentiformeGJS00_22	97.63	T. aff. jaklitschii	MW480152
						inhamatum	FJ442725T_inhamatumCBS273_78	99.75
124	LT 24	Rhizosphere Coffee	Trichoderma	T._lentiformeCBS_100542	100	jaklitschii	T._jaklitschii_CP18_2_MW480152	100	lentiforme	AF443930T_lentiformeGJS00_22	97.03	T. aff. jaklitschii	MW480152
						inhamatum	FJ442725T_inhamatumCBS273_78	99.75
125	LT 35-1	Rhizosphere Coffee	Trichoderma	T._lentiformeCBS_100542	100	jaklitschii	T._jaklitschii_CP18_2_MW480152	100	lentiforme	AF443930T_lentiformeGJS00_22	97.63	T. aff. jaklitschii	MW480152
						inhamatum	FJ442725T_inhamatumCBS273_78	99.75
126	LT 23	Rhizosphere Coffee	Trichoderma	T._lentiformeCBS_100542	100	jaklitschii	T._jaklitschii_CP18_2_MW480152	100	lentiforme	AF443930T_lentiformeGJS00_22	97.03	T. aff. jaklitschii	MW480152
						inhamatum	FJ442725T_inhamatumCBS273_78	99.75
127	AT 103	Rhizosphere Coffee	Trichoderma	T._linzhienseHMAS_248846	99.43	jaklitschii	T._jaklitschii_CP18_2_MW480152	100	lentiforme	AF443930T_lentiformeGJS00_22	97.63	T. aff. jaklitschii	MW480152
						inhamatum	FJ442725T_inhamatumCBS273_78	99.75
128	AT 54	Rhizosphere Coffee	Trichoderma	T._lentiformeCBS_100542	99.43	jaklitschii	T._jaklitschii_CP18_2_MW480152	100	lentiforme	AF443930T_lentiformeGJS00_22	97.63	T. aff. jaklitschii	MW480152
						inhamatum	FJ442725T_inhamatumCBS273_78	99.75
129	LT 38-2	Rhizosphere Coffee	Trichoderma	T._lentiformeCBS_100542	100	jaklitschii	T._jaklitschii_CP18_2_MW480152	100	zelobreve	MN605883T._zelobreve_CGMCC_3,19695	97.21	T. aff. jaklitschii	MW480152
						inhamatum	FJ442725T_inhamatumCBS273_78	99.75	zelobreve	T._zelobreve_HMAS_248254_MN605883	97.21
									lentiforme	AF443930T_lentiformeGJS00_22	97.03
130	LT 22	Rhizosphere Coffee	Trichoderma	T._lentiformeCBS_100542	100	jaklitschii	T._jaklitschii_CP18_2_MW480152	100	zelobreve	MN605883T._zelobreve_CGMCC_3,19695	98.7	T. aff. jaklitschii	MW480152
						inhamatum	FJ442725T_inhamatumCBS273_78	99.75	zelobreve	T._zelobreve_HMAS_248254_MN605883	98.7
									breve	KY688045T_breveTC735	98.35
									lentiforme	AF443930T_lentiformeGJS00_22	97.63
131	LT 59-1	Rhizosphere Coffee	Trichoderma	T._lentiformeCBS_100542	99.24	jaklitschii	T._jaklitschii_CP18_2_MW480152	100	zelobreve	MN605883T._zelobreve_CGMCC_3,19695	99.23	T. aff. jaklitschii	MW480152
						inhamatum	FJ442725T_inhamatumCBS273_78	99.75	zelobreve	T._zelobreve_HMAS_248254_MN605883	99.23
									breve	KY688045T_breveTC735	98.17
									lentiforme	AF443930T_lentiformeGJS00_22	97.63
132	AT 18-1	Rhizosphere Coffee	Trichoderma	T._lentiformeCBS_100542	99.43	jaklitschii	T._jaklitschii_CP18_2_MW480152	100	lentiforme	AF443930T_lentiformeGJS00_22	97.63	T. aff. jaklitschii	MW480152
						inhamatum	FJ442725T_inhamatumCBS273_78	99.75	−	T._jaklitschii_CP18_2_MW480142	70.83
133	HT 1	Rhizosphere Coffee	Trichoderma	T._gamsiiGJS_04_09	100	jaklitschi	T._jaklitschii_CP18_2_MW480152	100	koningiopsis	DQ284966T_koningiopsisG_J_S_93_20	99.06	T. aff. jaklitschii	MW480152
				T._koningiopsisCBS_119075		inhamatum	FJ442725T_inhamatumCBS273_78	99.75	−	AF348099T_inhamatumCBS273_78	64.29
				T._ovalisporumCBS_113299					−	T._jaklitschii_CP18_2_MW480142	63.43
134	BT 20	Rhizosphere Coffee	Trichoderma	T._simplexHMAS_248860	98.48	jaklitschii	T._jaklitschii_CP18_2_MW480152	100	pinicola	MH025981T_pinicolaSFC20130926_S233	97.82	T. aff. jaklitschii	MW480152
						inhamatum	FJ442725T_inhamatumCBS273_78	99.75
135	MT 33	Rhizosphere Coffee	Trichoderma	T._taiwanenseCBS_119058	95.16	jaklitschii	T._jaklitschii_CP18_2_MW480152	100	acreanum	T._acreanum_3F13C_AC_MT336736	98.23	T. aff. jaklitschii	MW480152
				T._caribbaeumCBS_119093		inhamatum	FJ442725T_inhamatumCBS273_78	99.75
136	HT 7-1	Rhizosphere Coffee	Trichoderma	T._virensGv_29_8	93.28	jaklitschii	T._jaklitschii_CP18_2_MW480152	100	inaequilaterale	MT070152T._inaequilaterale_YMF_1,06203	98.16	T. aff. jaklitschii	MW480152
						inhamatum	FJ442725T_inhamatumCBS273_78	99.75	inaequilaterale	T._inaequilaterale_YMF_1_06203_MT070152	98.16
									subazureum	MT070148T._subazureum_YMF_1,06207	97.93
									subazureum	T._subazureum_YMF_1_06207_MT070148	97.93
137	BT 87	Rhizosphere Coffee	Trichoderma	T._lentiformeCBS_100542	100	jaklitschii	T._jaklitschii_CP18_2_MW480152	100	zelobreve	MN605883T._zelobreve_CGMCC_3,19695	98.3	T. aff. jaklitschii	MW480152
						inhamatum	FJ442725T_inhamatumCBS273_78	99.75	zelobreve	T._zelobreve_HMAS_248254_MN605883	98.3
									lentiforme	AF443930T_lentiformeGJS00_22	97.33
138	ST 46-2	Rhizosphere Coffee	Trichoderma	T._lentiformeCBS_100542	100	jaklitschii	T._jaklitschii_CP18_2_MW480152	100	breve	KY688045T_breveTC735	99.01	T. aff. jaklitschii	MW480152
						inhamatum	FJ442725T_inhamatumCBS273_78	99.75	zelobreve	T._zelobreve_HMAS_248254_MN605883	98.95
									zelobreve	MN605883T._zelobreve_CGMCC_3,19695	98.95
									lentiforme	AF443930T_lentiformeGJS00_22	97.63
139	BT 90	Rhizosphere Coffee	Trichoderma	T._lentiformeCBS_100542	100	jaklitschii	T._jaklitschii_CP18_2_MW480152	100	zelobreve	MN605883T._zelobreve_CGMCC_3,19695	99.08	T. aff. jaklitschii	MW480152
						inhamatum	FJ442725T_inhamatumCBS273_78	99.75	zelobreve	T._zelobreve_HMAS_248254_MN605883	99.08
									breve	KY688045T_breveTC735	97.39
140	BT 7-2	Soil Fallow	Trichoderma	T._lentiformeCBS_100542	99.81	jaklitschii	T._jaklitschii_CP18_2_MW480152	99.87	endophyticum	FJ463314T_endophyticumCBS130730	99.41	T. aff. jaklitschii	MW480152
						inhamatum	FJ442725T_inhamatumCBS273_78	99.63	anaharzianum	MH183182T._anaharzianum_YMF_1,00383	98.28
									anaharzianum	T._anaharzianum_YMF_1_00383_MH183182	98.28
									afarasin	FJ463400T_afarasinDIS314F	98.04
									lentinulae	MN605878T._lentinulae_CGMCC_3,19847	97.84
									lentinulae	T._lentinulae_HMAS_248256_MN605878	97.84
									phayaoense	T._phayaoense_SDBR_CMU349_MW002073	97.45
									pollinicola	MF939619T_pollinicolaCGMCC_3_18781	97.41
141	BT 7	Soil Fallow	Trichoderma	T._lentiformeCBS_100542	99.81	jaklitschii	T._jaklitschii_CP18_2_MW480152	99.87	endophyticum	FJ463314T_endophyticumCBS130730	99.41	T. aff. jaklitschii	MW480152
						inhamatum	FJ442725T_inhamatumCBS273_78	99.63	anaharzianum	MH183182T._anaharzianum_YMF_1,00383	98.28
									anaharzianum	T._anaharzianum_YMF_1_00383_MH183182	98.28
									afarasin	FJ463400T_afarasinDIS314F	98.04
									lentinulae	MN605878T._lentinulae_CGMCC_3,19847	97.84
									lentinulae	T._lentinulae_HMAS_248256_MN605878	97.84
									phayaonce	T._phayaoense_SDBR_CMU349_MW002073	97.45
									pollinicola	MF939619T_pollinicolaCGMCC_3_18781	97.41
142	AT 47	Rhizosphere Coffee	Trichoderma	T._lentiformeCBS_100542	99.81	rugulosum	MH025986T_rugulosumSFC20180301_001	100	endophyticum	FJ463314T_endophyticumCBS130730	99.8	T. aff. rugulosum	MH025986
						simile	MT052184T._simile_YMF_1_06201	99.02	afarasin	FJ463400T_afarasinDIS314F	98.43
									anaharzianum	T._anaharzianum_YMF_1_00383_MH183182	98.28
									anaharzianum	MH183182T._anaharzianum_YMF_1,00383	98.28
									phayaoense	T._phayaoense_SDBR_CMU349_MW002073	98.09
									lentinulae	MN605878T._lentinulae_CGMCC_3,19847	97.84
									lentinulae	T._lentinulae_HMAS_248256_MN605878	97.84
									pollinicola	MF939619T_pollinicolaCGMCC_3_18781	97.41
143	AT 6-2	Rhizosphere Coffee	Trichoderma	T._lentiformeCBS_100542	99.43	rugulosum	MH025986T_rugulosumSFC20180301_001	99.88	zelobreve	MN605883T._zelobreve_CGMCC_3,19695	99.1	T. aff. rugulosum	MH025986
									zelobreve	T._zelobreve_HMAS_248254_MN605883	99.1
									lentiforme	AF443930T_lentiformeGJS00_22	97.63
									breve	KY688045T_breveTC735	97.44
144	ATB-1B	Rhizosphere Coffee	Trichoderma	longibrachiatumCBS_816_68	98.36	rugulosum	MH025986T_rugulosumSFC20180301_001	100	−	JQ685868T_orientaleS187	95.33	T. aff. rugulosum	MH025986
						simile	MT052184T._simile_YMF_1_06201	99.02
145	ST 14	Rhizosphere Coffee	Trichoderma	T._gamsiiGJS_04_09	100	rugulosum	MH025986T_rugulosumSFC20180301_001	100	−	T._acreanum_3F13C_AC_MT336736	96.93	T. aff. rugulosum	MH025986
				T._koningiopsisCBS_119075		simile	MT052184T._simile_YMF_1_06201	99.02
				T._ovalisporumCBS_113299
146	AT 5-2	Rhizosphere Coffee	Trichoderma	T._lentiformeCBS_100542	100	rugulosum	MH025986T_rugulosumSFC20180301_001	100	−	T._zelobreve_HMAS_248254_MN605883	96.64	T. aff. rugulosum	MH025986
						simile	MT052184T._simile_YMF_1_06201	99.02
147	HT 28	Rhizosphere Coffee	Trichoderma	T._virensGv_29_8	94.06	subazureum	MT052190T._subazureum_YMF_1_06207	99.63	inaequilaterale	T._inaequilaterale_YMF_1_06203_MT070152	97.22	T. aff. subazureum	MT052190
									−	MT070148T._subazureum_YMF_1,06207	96.77
148	MT 16	Soil Forest	Trichoderma	T._pleuroticolaCBS_124383	94.02	subazureum	MT052190T._subazureum_YMF_1_06207	99.51	inaequilaterale	MT070152T._inaequilaterale_YMF_1,06203	97.22	T. aff. subazureum	MT052190
									inaequilaterale	T._inaequilaterale_YMF_1_06203_MT070152	97.22
149	AT 106	Soil Forest	Trichoderma	T._gamsiiGJS_04_09	100	subazureum	MT052190T._subazureum_YMF_1_06207	99.51	canadense	T._canadense_SuRDC_1422_MZ189377	98.59	T. aff. subazureum	MT052190
				T._koningiopsisCBS_119075
				T._ovalisporumCBS_113299
150	LT 60	Rhizosphere Coffee	Trichoderma	T._virensGv_29_8	93.28	subazureum	MT052190T._subazureum_YMF_1_06207	99.75	inaequilaterale	MT070152T._inaequilaterale_YMF_1,06203	98.16	T. aff. subazureum	MT052190
									inaequilaterale	T._inaequilaterale_YMF_1_06203_MT070152	98.16
									subazureum	MT070148T._subazureum_YMF_1,06207	97.93
									subazureum	T._subazureum_YMF_1_06207_MT070148	97.93
151	AT 81	Rhizosphere Coffee	Trichoderma	T._gamsiiGJS_04_09	100	subazureum	MT052190T._subazureum_YMF_1_06207	99.63	koningiopsis	DQ284966T_koningiopsisG_J_S_93_20	99.81	T. aff. subazureum	MT052190
				T._koningiopsisCBS_119075					acreanum	T._acreanum_3F13C_AC_MT336736	97.47
				T._ovalisporumCBS_113299
152	MT 3-2	Soil Forest	Trichoderma	T._lentiformeCBS_100542	99.81	subazureum	MT052190T._subazureum_YMF_1_06207	99.63	endophyticum	FJ463314T_endophyticumCBS130730	99.41	T. aff. subazureum	MT052190
									anaharzianum	MH183182T._anaharzianum_YMF_1,00383	98.27
									anaharzianum	T._anaharzianum_YMF_1_00383_MH183182	98.27
									lentinulae	MN605878T._lentinulae_CGMCC_3,19847	98.04
									lentinulae	T._lentinulae_HMAS_248256_MN605878	98.04
									afarasin	FJ463400T_afarasinDIS314F	98.02
									pollinicola	MF939619T_pollinicolaCGMCC_3_18781	97.6
									phayaoense	T._phayaoense_SDBR_CMU349_MW002073	97.43
153	HT 30	Rhizosphere Coffee	Trichoderma	T._virensGv_29_8	93.86	afarasin	FJ442778T_afarasinDIS314Fxxx	99.63	inaequilaterale	MT070152T._inaequilaterale_YMF_1,06203	97.7	T. aff. subazureum	MT052190
						azevedoi	T._azevedoi_CEN1403_MK696800	99.6	inaequilaterale	T._inaequilaterale_YMF_1_06203_MT070152	97.7
						endophyticum	FJ442721T_endophyticumCBS130730xxx	99.38	subazureum	MT070148T._subazureum_YMF_1,06207	97.47
									subazureum	T._subazureum_YMF_1_06207_MT070148	97.47
154	HT 10-2	Rhizosphere Coffee	Trichoderma	T._hamatumDAOM_167057	97.85	insigne	MH155271T._insigne_YMF1_00207	99.51		Ambig		T. aff. insigne	MH155271
						hamatum	AF545548T_hamatumDAOM167057	99.14
155	ST 55	Rhizosphere Coffee	Trichoderma	T._hamatumDAOM_167057	99.8		Ambig		insigne	MH177911T._insigne_YMF1,00207	97.67	T. aff. insigne	MH155271
									insigne	T._insigne_YMF_1_00207_MH177911	97.67
									anisohamatum	T._anisohamatum_YMF_1_00333_MH177912	97.42
									anisohamatum	MH177912T._anisohamatum_YMF1,00333	97.42
156	AT 61	Rhizosphere Coffee	Trichoderma	T._hamatumDAOM_167057	99.8	dorothopsis	T._dorothopsis_HZA15_MH647805	99.88	insigne	MH177911T._insigne_YMF1,00207	97.2	T. aff. insigne	MH155271
						ararianum	T._ararianum_265F6C_AM_MT322315	99.87	insigne	T._insigne_YMF_1_00207_MH177911	97.2
						POS7	WGSrpb2_T__sp__POS7	99.75	anisohamatum	T._anisohamatum_YMF_1_00333_MH177912	97
						acreanum	T._acreanum_3F13C_AC_MT322313	99.74	anisohamatum	MH177912T._anisohamatum_YMF1,00333	97
						koningiopsis	EU241506T_koningiopsisG_J_S_93_20	99.14
157	MT 43	Rhizosphere Coffee	Trichoderma	T._simplexHMAS_248860	98.11	simplex	KY687981T_simplexTC671	99.14	pinicola	MH025981T_pinicolaSFC20130926_S233	98.02	T. aff. simplex	KY687981
158	MT 39	Rhizosphere Coffee	Trichoderma	T._simplexHMAS_248860	98.11	simplex	KY687981T_simplexTC671	99.14	pinicola	MH025981T_pinicolaSFC20130926_S233	97.82	T. aff. simplex	KY687981
159	ST 40	Rhizosphere Coffee	Trichoderma	T._gamsiiGJS_04_09	100	simplex	KY687981T_simplexTC671	99.14	acreanum	T._acreanum_3F13C_AC_MT336736	98.48	T. aff. simplex	KY687981
				T._koningiopsisCBS_119075					koningiopsis	DQ284966T_koningiopsisG_J_S_93_20	97.74
				T._ovalisporumCBS_113299
160	BT 4-2	Rhizosphere Coffee	Trichoderma	T._texanumCBS_139784	98.25	heveae	T._heveae_762F17F_AC_MT322322	99.87		Ambig		T. aff. heveae	MT322322
161	BT 29	Rhizosphere Coffee	Trichoderma	T._texanumCBS_139784	98.25	heveae	T._heveae_762F17F_AC_MT322322	99.61		Ambig		T. aff. heveae	MT322322
162	ST 13-2	Rhizosphere Coffee	Trichoderma	T._gamsiiGJS_04_09	99.03	orientale	JQ685884T_orientaleS187xxx	99.02	acreanum	T._acreanum_3F13C_AC_MT336736	98.23	T. aff. koningiopsis	G_J_S_93_20
				T._koningiopsisCBS_119075					koningiopsis	DQ284966T_koningiopsisG_J_S_93_20	97.36
				T._ovalisporumCBS_113299
163	AT 55	Soil Forest	Trichoderma	T._gamsiiGJS_04_09	100	orientale	JQ685884T_orientaleS187xxx	99.02	koningiopsis	DQ284966T_koningiopsisG_J_S_93_20	98.68	T. aff. koningiopsis	G_J_S_93_20
				T._koningiopsisCBS_119075
				T._ovalisporumCBS_113299
164	AT 22-2	Rhizosphere Coffee	Trichoderma	T._gamsiiGJS_04_09	100	orientale	JQ685884T_orientaleS187xxx	99.02	acreanum	T._acreanum_3F13C_AC_MT336736	98.58	T. aff. koningiopsis	G_J_S_93_20
				T._koningiopsisCBS_119075					koningiopsis	DQ284966T_koningiopsisG_J_S_93_20	97.47
				T._ovalisporumCBS_113299
165	HT 16	Rhizosphere Coffee	Trichoderma	T._gamsiiGJS_04_09	100	dorothopsis	T._dorothopsis_HZA15_MH647805	99.51	koningiopsis	DQ284966T_koningiopsisG_J_S_93_20	99.06	T. aff. koningiopsis	G_J_S_93_20
				T._koningiopsisCBS_119075		POS7	WGSrpb2_T__sp__POS7	99.38	acreanum	T._acreanum_3F13C_AC_MT336736	97.72
				T._ovalisporumCBS_113299
166	MT 28-2	Rhizosphere Coffee	Trichoderma	T._koningiopsisCBS_119075	98.84	dorothopsis	T._dorothopsis_HZA15_MH647805	99.51	koningiopsis	DQ284966T_koningiopsisG_J_S_93_20	99.06	T. aff. koningiopsis	G_J_S_93_20
						POS7	WGSrpb2_T__sp__POS7	99.38	acreanum	T._acreanum_3F13C_AC_MT336736	97.97
167	MT 28-1	Rhizosphere Coffee	Trichoderma	T._gamsiiGJS_04_09	100	dorothopsis	T._dorothopsis_HZA15_MH647805	99.51	koningiopsis	DQ284966T_koningiopsisG_J_S_93_20	99.06	T. aff. koningiopsis	G_J_S_93_20
				T._koningiopsisCBS_119075		POS7	WGSrpb2_T__sp__POS7	99.38	acreanum	T._acreanum_3F13C_AC_MT336736	97.72
				T._ovalisporumCBS_113299
168	HT 11-2	Rhizosphere Coffee	Trichoderma	T._cordycepsIFO_9019_	95.12	dorothopsis	T._dorothopsis_HZA15_MH647805	99.63	koningiopsis	DQ284966T_koningiopsisG_J_S_93_20	99.62	T. aff. koningiopsis	G_J_S_93_20
						ararianum	T._ararianum_265F6C_AM_MT322315	99.61	acreanum	T._acreanum_3F13C_AC_MT336736	97.47
						POS7	WGSrpb2_T__sp__POS7	99.51
						ghanense	T._acreanum_3F13C_AC_MT322313	99.48
169	MT 46	Rhizosphere Coffee	Trichoderma	T._gamsiiGJS_04_09	100	dorothopsis	T._dorothopsis_HZA15_MH647805	99.51	koningiopsis	DQ284966T_koningiopsisG_J_S_93_20	99.62	T. aff. koningiopsis	G_J_S_93_20
				T._koningiopsisCBS_119075		POS7	WGSrpb2_T__sp__POS7	99.38	acreanum	T._acreanum_3F13C_AC_MT336736	97.47
				T._ovalisporumCBS_113299
170	ST 8	Rhizosphere Coffee	Trichoderma	T._gamsiiGJS_04_09	100	dorothopsis	T._dorothopsis_HZA15_MH647805	99.14	koningiopsis	DQ284966T_koningiopsisG_J_S_93_20	99.43	T. aff. koningiopsis	G_J_S_93_20
				T._koningiopsisCBS_119075		POS7	WGSrpb2_T__sp__POS7	99.01	acreanum	T._acreanum_3F13C_AC_MT336736	97.21
				T._ovalisporumCBS_113299
171	AT 40-2	Rhizosphere Coffee	Trichoderma	T._ochroleucumCBS_119502	94.95	dorothopsis	T._dorothopsis_HZA15_MH647805	99.38	koningiopsis	DQ284966T_koningiopsisG_J_S_93_20	100	T. aff. koningiopsis	G_J_S_93_20
						ararianum	T._ararianum_265F6C_AM_MT322315	99.35
						POS7	WGSrpb2_T__sp__POS7	99.26
						acreanum	T._acreanum_3F13C_AC_MT322313	99.22
172	AT 30-1	Rhizosphere Coffee	Trichoderma	T._gamsiiGJS_04_09	100	dorothopsis	T._dorothopsis_HZA15_MH647805	99.38	koningiopsis	DQ284966T_koningiopsisG_J_S_93_20	100	T. aff. koningiopsis	G_J_S_93_20
				T._koningiopsisCBS_119075		ararianum	T._ararianum_265F6C_AM_MT322315	99.35
				T._ovalisporumCBS_113299		POS7	WGSrpb2_T__sp__POS7	99.26
						acreanum	T._acreanum_3F13C_AC_MT322313	99.22
						−	EU241506T_koningiopsisG_J_S_93_20	98.89
173	LT 80	Rhizosphere Coffee	Trichoderma	T._gamsiiGJS_04_09	100	dorothopsis	T._dorothopsis_HZA15_MH647805	99.75	koningiopsis	DQ284966T_koningiopsisG_J_S_93_20	97.55	T. aff. koningiopsis	G_J_S_93_20
				T._koningiopsisCBS_119075		ararianum	T._ararianum_265F6C_AM_MT322315	99.74
				T._ovalisporumCBS_113299		POS7	WGSrpb2_T__sp__POS7	99.63
						acreanum	T._acreanum_3F13C_AC_MT322313	99.61
						koningiopsis	EU241506T_koningiopsisG_J_S_93_20	99.02
174	HT 25	Rhizosphere Coffee	Trichoderma	T._gamsiiGJS_04_09	100	dorothopsis	T._dorothopsis_HZA15_MH647805	99.88	koningiopsis	DQ284966T_koningiopsisG_J_S_93_20	99.25	T. aff. koningiopsis	G_J_S_93_20
				T._koningiopsisCBS_119075		ararianum	T._ararianum_265F6C_AM_MT322315	99.87
				T._ovalisporumCBS_113299		POS7	WGSrpb2_T__sp__POS7	99.75
						acreanum	T._acreanum_3F13C_AC_MT322313	99.74
						koningiopsis	EU241506T_koningiopsisG_J_S_93_20	99.14
175	MT 31	Rhizosphere Coffee	Trichoderma	T._gamsiiGJS_04_09	100	dorothopsis	T._dorothopsis_HZA15_MH647805	99.75	koningiopsis	DQ284966T_koningiopsisG_J_S_93_20	99.06	T. aff. koningiopsis	G_J_S_93_20
				T._koningiopsisCBS_119075		ararianum	T._ararianum_265F6C_AM_MT322315	99.74
				T._ovalisporumCBS_113299		POS7	WGSrpb2_T__sp__POS7	99.63
						acreanum	T._acreanum_3F13C_AC_MT322313	99.61
						koningiopsis	EU241506T_koningiopsisG_J_S_93_20	99.02
176	AT 30-2	Rhizosphere Coffee	Trichoderma	T._gamsiiGJS_04_09	100	dorothopsis	T._dorothopsis_HZA15_MH647805	99.26	koningiopsis	DQ284966T_koningiopsisG_J_S_93_20	100	T. aff. koningiopsis	G_J_S_93_20
				T._koningiopsisCBS_119075		POS7	WGSrpb2_T__sp__POS7	99.14
				T._ovalisporumCBS_113299
177	AT 40-1	Rhizosphere Coffee	Trichoderma	T._gamsiiGJS_04_09	100	dorothopsis	T._dorothopsis_HZA15_MH647805	99.38	koningiopsis	DQ284966T_koningiopsisG_J_S_93_20	100	T. aff. koningiopsis	G_J_S_93_20
				T._koningiopsisCBS_119075		ararianum	T._ararianum_265F6C_AM_MT322315	99.35
				T._ovalisporumCBS_113299		POS7	WGSrpb2_T__sp__POS7	99.26
						acreanum	T._acreanum_3F13C_AC_MT322313	99.22
178	MT 15-2	Rhizosphere Coffee	Trichoderma	T._cordycepsIFO_9019_	81.23		Ambig		koningiopsis	DQ284966T_koningiopsisG_J_S_93_20	99.06	T. aff. koningiopsis	G_J_S_93_20
									acreanum	T._acreanum_3F13C_AC_MT336736	97.72
179	BT 17-1	Soil Fallow	Trichoderma	T._lentiformeCBS_100542	100	koningiopsis	EU241506T_koningiopsisG_J_S_93_20	99.63	zelobreve	MN605883T._zelobreve_CGMCC_3,19695	99.13	T. aff. koningiopsis	G_J_S_93_20
									zelobreve	T._zelobreve_HMAS_248254_MN605883	99.13
									breve	KY688045T_breveTC735	98.34
									lentiforme	AF443930T_lentiformeGJS00_22	97.63
180	MT 42-2	Rhizosphere Coffee	Trichoderma	T._gamsiiGJS_04_09	100		Ambig		koningiopsis	DQ284966T_koningiopsisG_J_S_93_20	99.62	T. aff. koningiopsis	G_J_S_93_20
				T._koningiopsisCBS_119075					acreanum	T._acreanum_3F13C_AC_MT336736	97.47
				T._ovalisporumCBS_113299
181	BT 16-1	Soil Fallow	Trichoderma	T._caribbaeumCBS_119093	96.88	afarasin	FJ442778T_afarasinDIS314Fxxx	99.75	koningiopsis	DQ284966T_koningiopsisG_J_S_93_20	97.18	T. aff. koningiopsis	G_J_S_93_20
						azevedoi	T._azevedoi_CEN1403_MK696800	99.74
						endophyticum	FJ442721T_endophyticumCBS130730xxx	99.51
182	AT 2-2	Soil Fallow	Trichoderma	T._longibrachiatumCBS_816_68	98.72	afarasin	FJ442778T_afarasinDIS314Fxxx	99.75	koningiopsis	DQ284966T_koningiopsisG_J_S_93_20	99.06	T. aff. koningiopsis	G_J_S_93_20
						azevedoi	T._azevedoi_CEN1403_MK696800	99.74	acreanum	T._acreanum_3F13C_AC_MT336736	97.72
						endophyticum	FJ442721T_endophyticumCBS130730xxx	99.51
183	ST 12	Rhizosphere Coffee	Trichoderma	T._gamsiiGJS_04_09	100	afarasin	FJ442778T_afarasinDIS314Fxxx	99.75	acreanum	T._acreanum_3F13C_AC_MT336736	98.48	T. aff. koningiopsis	G_J_S_93_20
				T._koningiopsisCBS_119075		azevedoi	T._azevedoi_CEN1403_MK696800	99.74	koningiopsis	DQ284966T_koningiopsisG_J_S_93_20	97.55
				T._ovalisporumCBS_113299		endophyticum	FJ442721T_endophyticumCBS130730xxx	99.51	−	FJ463314T_endophyticumCBS130730	92.75
									−	T._azevedoi_CEN1403_MK696638	61.29
184	AT 22-1	Rhizosphere Coffee	Trichoderma	T._gamsiiGJS_04_09	100	dorothopsis	T._dorothopsis_HZA15_MH647805	99.51	acreanum	T._acreanum_3F13C_AC_MT336736	98.23	T. aff. acreanum	MT336736
				T._koningiopsisCBS_119075		ararianum	T._ararianum_265F6C_AM_MT322315	99.48	koningiopsis	DQ284966T_koningiopsisG_J_S_93_20	97.36
				T._ovalisporumCBS_113299		POS7	WGSrpb2_T__sp__POS7	99.38
						acreanum	T._acreanum_3F13C_AC_MT322313	99.35
						koningiopsis	EU241506T_koningiopsisG_J_S_93_20	99.02
185	BT 95	Rhizosphere Coffee	Trichoderma	T._gamsiiGJS_04_09	100	dorothopsis	T._dorothopsis_HZA15_MH647805	99.14	acreanum	T._acreanum_3F13C_AC_MT336736	97.97	T. aff. acreanum	MT336736
				T._koningiopsisCBS_119075		POS7	WGSrpb2_T__sp__POS7	99.01	koningiopsis	DQ284966T_koningiopsisG_J_S_93_20	97.55
				T._ovalisporumCBS_113299
186	MT 50-1	Rhizosphere Coffee	Trichoderma	T._gamsiiGJS_04_09	100	dorothopsis	T._dorothopsis_HZA15_MH647805	99.63	koningiopsis	DQ284966T_koningiopsisG_J_S_93_20	99.06	T. aff. acreanum	MT336736
				T._koningiopsisCBS_119075		ararianum	T._ararianum_265F6C_AM_MT322315	99.61	acreanum	T._acreanum_3F13C_AC_MT336736	97.72
				T._ovalisporumCBS_113299		POS7	WGSrpb2_T__sp__POS7	99.51
						acreanum	T._acreanum_3F13C_AC_MT322313	99.48
187	ST 61	Rhizosphere Coffee	Trichoderma	T._gamsiiGJS_04_09	100	dorothopsis	T._dorothopsis_HZA15_MH647805	99.75	koningiopsis	DQ284966T_koningiopsisG_J_S_93_20	97.74	T. aff. acreanum	MT336736
				T._koningiopsisCBS_119075		ararianum	T._ararianum_265F6C_AM_MT322315	99.74	acreanum	T._acreanum_3F13C_AC_MT336736	97.47
				T._ovalisporumCBS_113299		POS7	WGSrpb2_T__sp__POS7	99.63
						acreanum	T._acreanum_3F13C_AC_MT322313	99.61
						koningiopsis	EU241506T_koningiopsisG_J_S_93_20	99.02
188	AT 83	Rhizosphere Coffee	Trichoderma	T._gamsiiGJS_04_09	100	dorothopsis	T._dorothopsis_HZA15_MH647805	99.75	koningiopsis	DQ284966T_koningiopsisG_J_S_93_20	99.06	T. aff. acreanum	MT336736
				T._koningiopsisCBS_119075		ararianum	T._ararianum_265F6C_AM_MT322315	99.74	acreanum	T._acreanum_3F13C_AC_MT336736	97.72
				T._ovalisporumCBS_113299		POS7	WGSrpb2_T__sp__POS7	99.63
						acreanum	T._acreanum_3F13C_AC_MT322313	99.61
						koningiopsis	EU241506T_koningiopsisG_J_S_93_20	99.02
189	ST 41	Rhizosphere Coffee	Trichoderma	T._gamsiiGJS_04_09	100	dorothopsis	T._dorothopsis_HZA15_MH647805	99.14	acreanum	T._acreanum_3F13C_AC_MT336736	98.23	T. aff. acreanum	MT336736
				T._koningiopsisCBS_119075		POS7	WGSrpb2_T__sp__POS7	99.01	koningiopsis	DQ284966T_koningiopsisG_J_S_93_20	97.55
				T._ovalisporumCBS_113299					ararianum	T._ararianum_265F6C_AM_MT327808	97.2
									arenarium	MT242303T_arenariumTUCIM10301	97.1
190	ST 12-3	Rhizosphere Coffee	Trichoderma	T._gamsiiGJS_04_09	100	dorothopsis	T._dorothopsis_HZA15_MH647805	99.75	acreanum	T._acreanum_3F13C_AC_MT336736	98.48	T. aff. acreanum	MT336736
				T._koningiopsisCBS_119075		ararianum	T._ararianum_265F6C_AM_MT322315	99.74	koningiopsis	DQ284966T_koningiopsisG_J_S_93_20	97.55
				T._ovalisporumCBS_113299		POS7	WGSrpb2_T__sp__POS7	99.63
						acreanum	T._acreanum_3F13C_AC_MT322313	99.61
						koningiopsis	EU241506T_koningiopsisG_J_S_93_20	99.02
191	ST 34	Rhizosphere Coffee	Trichoderma	T._gamsiiGJS_04_09	100	dorothopsis	T._dorothopsis_HZA15_MH647805	99.38	koningiopsis	DQ284966T_koningiopsisG_J_S_93_20	99.44	T. aff. acreanum	MT336736
				T._koningiopsisCBS_119075		POS7	WGSrpb2_T__sp__POS7	99.26	acreanum	T._acreanum_3F13C_AC_MT336736	97.47
				T._ovalisporumCBS_113299		acreanum	T._acreanum_3F13C_AC_MT322313	99.09
192	LT 41	Rhizosphere Coffee	Trichoderma	T._gamsiiGJS_04_09	100	dorothopsis	T._dorothopsis_HZA15_MH647805	99.38	ararianum	T._ararianum_265F6C_AM_MT327808	97.44	T. aff. acreanum	MT336736
				T._koningiopsisCBS_119075		POS7	WGSrpb2_T__sp__POS7	99.26	acreanum	T._acreanum_3F13C_AC_MT336736	97.43
				T._ovalisporumCBS_113299		acreanum	T._acreanum_3F13C_AC_MT322313	99.09
193	BT 100-1	Soil Fallow	Trichoderma	T._gamsiiGJS_04_09	100	dorothopsis	T._dorothopsis_HZA15_MH647805	99.38	acreanum	T._acreanum_3F13C_AC_MT336736	97.19	T. aff. acreanum	MT336736
				T._koningiopsisCBS_119075		POS7	WGSrpb2_T__sp__POS7	99.26
				T._ovalisporumCBS_113299		acreanum	T._acreanum_3F13C_AC_MT322313	99.09
194	BT 1-2	Rhizosphere Coffee	Trichoderma	T._gamsiiGJS_04_09	100	dorothopsis	T._dorothopsis_HZA15_MH647805	99.38	acreanum	T._acreanum_3F13C_AC_MT336736	97.44	T. aff. acreanum	MT336736
				T._koningiopsisCBS_119075		POS7	WGSrpb2_T__sp__POS7	99.26
				T._ovalisporumCBS_113299		acreanum	T._acreanum_3F13C_AC_MT322313	99.09
195	ST 2-2	Rhizosphere Coffee	Trichoderma	T._gamsiiGJS_04_09	100	dorothopsis	T._dorothopsis_HZA15_MH647805	99.14	acreanum	T._acreanum_3F13C_AC_MT336736	97.21	T. aff. acreanum	MT336736
				T._koningiopsisCBS_119075		POS7	WGSrpb2_T__sp__POS7	99.01
				T._ovalisporumCBS_113299
196	ST 25	Rhizosphere Coffee	Trichoderma	T._gamsiiGJS_04_09	100	POS7	WGSrpb2_T__sp__POS7	99.02	acreanum	T._acreanum_3F13C_AC_MT336736	98.48	T. aff. acreanum	MT336736
				T._koningiopsisCBS_119075					koningiopsis	DQ284966T_koningiopsisG_J_S_93_20	97.74
				T._ovalisporumCBS_113299
197	AT 58-2	Rhizosphere Coffee	Trichoderma	T._lentiformeCBS_100542	99.43	peruvianum	T._peruvianum_CP15_9_MW480154	99.73	breve	KY688045T_breveTC735	99.18	T. aff. peruvianum	CP15_9_MW480154
						zelobreve	MN605872T._zelobreve_CGMCC_3_19695	99.51	zelobreve	T._zelobreve_HMAS_248254_MN605883	99.13
						lentiforme	FJ442687T_lentiformeGJS00_22xxx	99.02	zelobreve	MN605883T._zelobreve_CGMCC_3,19695	99.13
198	BT 22-1	Soil Fallow	Trichoderma	T._lentiformeCBS_100542	100	peruvianum	T._peruvianum_CP15_9_MW480154	99.73	zelobreve	MN605883T._zelobreve_CGMCC_3,19695	99.29	T. aff. peruvianum	CP15_9_MW480154
						zelobreve	MN605872T._zelobreve_CGMCC_3_19695	99.51	zelobreve	T._zelobreve_HMAS_248254_MN605883	99.29
						lentiforme	FJ442687T_lentiformeGJS00_22xxx	99.02	breve	KY688045T_breveTC735	98.63
199	ST 18-2	Rhizosphere Coffee	Trichoderma	T._gamsiiGJS_04_09	100	peruvianum	T._peruvianum_CP15_9_MW480154	99.73	acreanum	T._acreanum_3F13C_AC_MT336736	98.48	T. aff. peruvianum	CP15_9_MW480154
				T._koningiopsisCBS_119075		zelobreve	MN605872T._zelobreve_CGMCC_3_19695	99.51	koningiopsis	DQ284966T_koningiopsisG_J_S_93_20	97.51
				T._ovalisporumCBS_113299		lentiforme	FJ442687T_lentiformeGJS00_22xxx	99.02		MN605883T._zelobreve_CGMCC_3,19695	77.97
										AF443930T_lentiformeGJS00_22	65.91
200	MT 51	Soil Forest	Trichoderma	T._hamatumDAOM_167057	99.8	peruvianum	T._peruvianum_CP15_9_MW480154	99.73	insigne	MH177911T._insigne_YMF1,00207	97.67	T. aff. peruvianum	CP15_9_MW480154
						zelobreve	MN605872T._zelobreve_CGMCC_3_19695	99.51	insigne	T._insigne_YMF_1_00207_MH177911	97.67
						lentiforme	FJ442687T_lentiformeGJS00_22xxx	99.02	anisohamatum	T._anisohamatum_YMF_1_00333_MH177912	97.42
									anisohamatum	MH177912T._anisohamatum_YMF1,00333	97.42
201	HT 21	Rhizosphere Coffee	Trichoderma	T._lentiformeCBS_100542	100	peruvianum	T._peruvianum_CP15_9_MW480154	99.73	endophyticum	FJ463314T_endophyticumCBS130730	97.77	T. aff. peruvianum	CP15_9_MW480154
						zelobreve	MN605872T._zelobreve_CGMCC_3_19695	99.51	phayaoense	T._phayaoense_SDBR_CMU349_MW002073	97.77
						lentiforme	FJ442687T_lentiformeGJS00_22xxx	99.02	anaharzianum	MH183182T._anaharzianum_YMF_1,00383	97.63
									anaharzianum	T._anaharzianum_YMF_1_00383_MH183182	97.63
									lentinulae	MN605878T._lentinulae_CGMCC_3,19847	97.19
									lentinulae	T._lentinulae_HMAS_248256_MN605878	97.19
									afarasin	FJ463400T_afarasinDIS314F	97.05
202	AT 32-2	Rhizosphere Coffee	Trichoderma	T._caribbaeumCBS_119093	82.44	peruvianum	T._peruvianum_CP15_9_MW480154	99.73	koningiopsis	DQ284966T_koningiopsisG_J_S_93_20	98.68	T. aff. peruvianum	CP15_9_MW480154
						zelobreve	MN605872T._zelobreve_CGMCC_3_19695	99.51
						lentiforme	FJ442687T_lentiformeGJS00_22xxx	99.02
203	ST 49-2	Rhizosphere Coffee	Trichoderma	T._ovalisporumCBS_113299	82.52	peruvianum	T._peruvianum_CP15_9_MW480154	99.73	acreanum	T._acreanum_3F13C_AC_MT336736	98.48	T. aff. peruvianum	CP15_9_MW480154
						zelobreve	MN605872T._zelobreve_CGMCC_3_19695	99.51	koningiopsis	DQ284966T_koningiopsisG_J_S_93_20	97.55
						lentiforme	FJ442687T_lentiformeGJS00_22xxx	99.02
204	MT 40-1	Rhizosphere Coffee	Trichoderma	T._simplexHMAS_248860	98.3	peruvianum	T._peruvianum_CP15_9_MW480154	99.73	pinicola	MH025981T_pinicolaSFC20130926_S233	98.02	T. aff. peruvianum	CP15_9_MW480154
						zelobreve	MN605872T._zelobreve_CGMCC_3_19695	99.51
						lentiforme	FJ442687T_lentiformeGJS00_22xxx	99.02
205	AT 69	Rhizosphere Coffee	Trichoderma	T._gamsiiGJS_04_09	100	peruvianum	T._peruvianum_CP15_9_MW480154	99.73	koningiopsis	DQ284966T_koningiopsisG_J_S_93_20	99.43	T. aff. peruvianum	CP15_9_MW480154
				T._koningiopsisCBS_119075		zelobreve	MN605872T._zelobreve_CGMCC_3_19695	99.51
				T._ovalisporumCBS_113299		lentiforme	FJ442687T_lentiformeGJS00_22xxx	99.02
206	ST 8-2	Rhizosphere Coffee	Trichoderma	T._lentiformeCBS_100542	99.81	peruvianum	T._peruvianum_CP15_9_MW480154	99.73	lentiforme	AF443930T_lentiformeGJS00_22	97.63	T. aff. peruvianum	CP15_9_MW480154
						zelobreve	MN605872T._zelobreve_CGMCC_3_19695	99.51
						subazureum	FJ442687T_lentiformeGJS00_22xxx	99.02
207	BT 91	Soil Fallow	Trichoderma	T._cordycepsIFO_9019_	83.82	afarasin	FJ442778T_afarasinDIS314Fxxx	99.63	pinicola	MH025981T_pinicolaSFC20130926_S233	98.02	T. aff. pinicola	SFC20130926_S233
						azevedoi	T._azevedoi_CEN1403_MK696800	99.6
						endophyticum	FJ442721T_endophyticumCBS130730xxx	99.38
208	LT 14	Rhizosphere Coffee	Trichoderma	T._simplexHMAS_248860	98.3	dorothopsis	T._dorothopsis_HZA15_MH647805	99.51	pinicola	MH025981T_pinicolaSFC20130926_S233	98.03	T. aff. pinicola	SFC20130926_S233
						POS7	WGSrpb2_T__sp__POS7	99.38
209	LT 33	Rhizosphere Coffee	Trichoderma	T._simplexHMAS_248860	98.3	dorothopsis	T._dorothopsis_HZA15_MH647805	99.14	pinicola	MH025981T_pinicolaSFC20130926_S233	98.03	T. aff. pinicola	SFC20130926_S233
						POS7	WGSrpb2_T__sp__POS7	99.01
210	BT 104-2	Rhizosphere Coffee	Trichoderma	T._longifialidicumCBS_139785	96.6		Ambig		pinicola	MH025981T_pinicolaSFC20130926_S233	98.03	T. aff. pinicola	SFC20130926_S233
211	BT 18-4	Rhizosphere Coffee	Trichoderma	T._taiwanenseCBS_119058	94.15	sparsum	KU529147T_sparsum10122	99.02		Ambig		T. aff. sparsum	KU529147
212	BT 26-1	Soil Fallow	Trichoderma	T._taiwanenseCBS_119058	94.15	sparsum	KU529147T_sparsum10122	99.02		Ambig		T. aff. Sparsum	KU529147
213	LT 18-1	Rhizosphere Coffee	Trichoderma	T._lentiformeCBS_100542	100	rifaii	FJ442720T_rifaiiDIS337Fxxx	99.14	lentiforme	AF443930T_lentiformeGJS00_22	97.63	T. aff. rifaii	FJ442720
214	MT 3-1	Soil Forest	Trichoderma	T._lentiformeCBS_100542	99.81	−	T._awajun_CP24_8_MW480148	95.99	endophyticum	FJ463314T_endophyticumCBS130730	99.41	T. aff. endophyticum	CBS130730
									anaharzianum	T._anaharzianum_YMF_1_00383_MH183182	98.05
									anaharzianum	MH183182T._anaharzianum_YMF_1,00383	98.05
									afarasin	FJ463400T_afarasinDIS314F	97.83
									lentinulae	MN605878T._lentinulae_CGMCC_3,19847	97.61
									lentinulae	T._lentinulae_HMAS_248256_MN605878	97.61
									pollinicola	MF939619T_pollinicolaCGMCC_3_18781	97.19
									phayaoense	T._phayaoense_SDBR_CMU349_MW002073	97.11
215	MT 25_1	Rhizosphere Coffee	Trichoderma	T._lentiformeCBS_100542	98.29	−	KY687981T_simplexTC671	97.42	endophyticum	FJ463314T_endophyticumCBS130730	98.29	T. aff. endophyticum	CBS130730
									afarasin	FJ463400T_afarasinDIS314F	97.05
216	HT 44	Rhizosphere Coffee	Trichoderma	T._lentiformeCBS_100542	99.81	−	T._jaklitschii_CP18_2_MW480152	98.26	endophyticum	FJ463314T_endophyticumCBS130730	99.61	T. aff. endophyticum	CBS130730
									afarasin	FJ463400T_afarasinDIS314F	98.23
									anaharzianum	T._anaharzianum_YMF_1_00383_MH183182	98.06
									anaharzianum	MH183182T._anaharzianum_YMF_1,00383	98.06
									phayaonce	T._phayaoense_SDBR_CMU349_MW002073	97.77
									lentinulae	T._lentinulae_HMAS_248256_MN605878	97.62
									lentinulae	MN605878T._lentinulae_CGMCC_3,19847	97.62
									pollinicola	MF939619T_pollinicolaCGMCC_3_18781	97.21
217	AT 54-1	Rhizosphere Coffee	Trichoderma	T._lentiformeCBS_100542	99.25		Ambig		endophyticum	FJ463314T_endophyticumCBS130730	99.41	T. aff. endophyticum	CBS130730
									anaharzianum	T._anaharzianum_YMF_1_00383_MH183182	98.28
									anaharzianum	MH183182T._anaharzianum_YMF_1,00383	98.28
									afarasin	FJ463400T_afarasinDIS314F	98.04
									lentinulae	MN605878T._lentinulae_CGMCC_3,19847	97.84
									lentinulae	T._lentinulae_HMAS_248256_MN605878	97.84
									phayaoense	T._phayaoense_SDBR_CMU349_MW002073	97.45
									pollinicola	MF939619T_pollinicolaCGMCC_3_18781	97.41
218	HT 38	Rhizosphere Coffee	Trichoderma	T._lentiformeCBS_100542	98.87	−	T._azevedoi_CEN1403_MK696800	98.94	endophyticum	FJ463314T_endophyticumCBS130730	99.41	T. aff. endophyticum	CBS130730
									phayaoense	T._phayaoense_SDBR_CMU349_MW002073	98.09
									afarasin	FJ463400T_afarasinDIS314F	98.04
219	ST 51	Rhizosphere Coffee	Trichoderma	T._lentiformeCBS_100542	99.81	−	EF392733T_peltatumJ_D_Rogers1xxx	80.38	endophyticum	FJ463314T_endophyticumCBS130730	99.41	T. aff. endophyticum	CBS130730
									anaharzianum	T._anaharzianum_YMF_1_00383_MH183182	98.28
									anaharzianum	MH183182T._anaharzianum_YMF_1,00383	98.28
									afarasin	FJ463400T_afarasinDIS314F	98.04
									lentinulae	MN605878T._lentinulae_CGMCC_3,19847	97.84
									lentinulae	T._lentinulae_HMAS_248256_MN605878	97.84
									phayaoense	T._phayaoense_SDBR_CMU349_MW002073	97.45
									pollinicola	MF939619T_pollinicolaCGMCC_3_18781	97.41
220	MT 11	Soil Forest	Trichoderma	T._lentiformeCBS_100542	98.12	−	FJ442778T_afarasinDIS314Fxxx	94.8	endophyticum	FJ463314T_endophyticumCBS130730	99.41	T. aff. endophyticum	CBS130730
									anaharzianum	T._anaharzianum_YMF_1_00383_MH183182	98.05
									anaharzianum	MH183182T._anaharzianum_YMF_1,00383
									afarasin	FJ463400T_afarasinDIS314F	97.83
									lentinulae	MN605878T._lentinulae_CGMCC_3,19847	97.61
									lentinulae	T._lentinulae_HMAS_248256_MN605878
									pollinicola	MF939619T_pollinicolaCGMCC_3_18781	97.19
									phayaoense	T._phayaoense_SDBR_CMU349_MW002073	97.11
221	HT 26	Rhizosphere Coffee	Trichoderma	T._lentiformeCBS_100542	99.81	afarasin	FJ442778T_afarasinDIS314Fxxx	99.75	endophyticum	FJ463314T_endophyticumCBS130730	99.8	T. aff. endophyticum	CBS130730
						azevedoi	T._azevedoi_CEN1403_MK696800	99.74	afarasin	FJ463400T_afarasinDIS314F	98.43
						endophyticum	FJ442721T_endophyticumCBS130730xxx	99.51	anaharzianum	T._anaharzianum_YMF_1_00383_MH183182	98.28
									anaharzianum	MH183182T._anaharzianum_YMF_1,00383	98.28
									phayaonce	T._phayaoense_SDBR_CMU349_MW002073	98.09
									lentinulae	T._lentinulae_HMAS_248256_MN605878	97.84
222	HT 18	Rhizosphere Coffee	Trichoderma	T._lentiformeCBS_100542	99.81	jaklitschii	T._jaklitschii_CP18_2_MW480152	99.87	endophyticum	FJ463314T_endophyticumCBS130730	99.61	T. aff. endophyticum	CBS130730
						inhamatum	FJ442725T_inhamatumCBS273_78	99.63	afarasin	FJ463400T_afarasinDIS314F	98.23
									anaharzianum	MH183182T._anaharzianum_YMF_1,00383	98.06
									anaharzianum	T._anaharzianum_YMF_1_00383_MH183182	98.06
									phayaoense	T._phayaoense_SDBR_CMU349_MW002073	97.77
									lentinulae	MN605878T._lentinulae_CGMCC_3,19847	97.62
									lentinulae	T._lentinulae_HMAS_248256_MN605878	97.62
									pollinicola	MF939619T_pollinicolaCGMCC_3_18781	97.21
223	MT 25-2	Rhizosphere Coffee	Trichoderma	T._lentiformeCBS_100542	99.25	dorothopsis	T._dorothopsis_HZA15_MH647805	99.01	endophyticum	FJ463314T_endophyticumCBS130730	98.83	T. aff. endophyticum	CBS130730
224	BT 21	Rhizosphere Coffee	Trichoderma	T._simplexHMAS_248860	99.24	−	KT278971T_attinorumLESF236	71.36	canadense	T._canadense_SuRDC_1422_MZ189377	98.63	T. aff. canadense	MZ189377
									ararianum	T._ararianum_265F6C_AM_MT327808	97.2
225	BT 73	Soil Fallow	Trichoderma	T._gamsiiGJS_04_09	100	dorothopsis	T._dorothopsis_HZA15_MH647805	99.26	canadense	T._canadense_SuRDC_1422_MZ189377	98.63	T. aff. canadense	MZ189377
				T._koningiopsisCBS_119075		POS7	WGSrpb2_T__sp__POS7	99.14	ararianum	T._ararianum_265F6C_AM_MT327808	97.2
				T._ovalisporumCBS_113299
226	BT 71	Soil Fallow	Trichoderma	T._gamsiiGJS_04_09	100	dorothopsis	T._dorothopsis_HZA15_MH647805	99.51	canadense	T._canadense_SuRDC_1422_MZ189377	98.59	T. aff. canadense	MZ189377
				T._koningiopsisCBS_119075		POS7	WGSrpb2_T__sp__POS7	99.38	−	T._dorothopsis_HZA15_MK850837	95.45
				T._ovalisporumCBS_113299
227	BT 6	Soil Fallow	Trichoderma	T._gamsiiGJS_04_09	100	ararianum	T._ararianum_265F6C_AM_MT322315	99.87	canadense	T._canadense_SuRDC_1422_MZ189377	98.63	T. aff. canadense	MZ189377
				T._koningiopsisCBS_119075		dorothopsis	T._dorothopsis_HZA15_MH647805	99.75
				T._ovalisporumCBS_113299		POS7	WGSrpb2_T__sp__POS7	99.75
						acreanum	T._acreanum_3F13C_AC_MT322313	99.74
						koningiopsis	EU241506T_koningiopsisG_J_S_93_20	99.14
228	BT 24-1	Soil Fallow	Trichoderma	T._gamsiiGJS_04_09	96.13	dorothopsis	T._dorothopsis_HZA15_MH647805	99.26	canadense	T._canadense_SuRDC_1422_MZ189377	98.63	T. aff. canadense	MZ189377
						POS7	WGSrpb2_T__sp__POS7	99.14
229	MT 8	Rhizosphere Coffee	Trichoderma	T._virensGv_29_8	93.28	dorothopsis	T._dorothopsis_HZA15_MH647805	99.26	inaequilaterale	MT070152T._inaequilaterale_YMF_1,06203	97.93	T. aff. dorothopsis	HZA15_MH647805
						POS7	WGSrpb2_T__sp__POS7	99.14	inaequilaterale	T._inaequilaterale_YMF_1_06203_MT070152	97.93
									subazureum	MT070148T._subazureum_YMF_1,06207	97.7
									subazureum	T._subazureum_YMF_1_06207_MT070148	97.7
230	BT 54-2	Rhizosphere Coffee	Trichoderma	T._lentiformeCBS_100542	99.81	dorothopsis	T._dorothopsis_HZA15_MH647805	99.75	−	AF443935T_simmonsiiGJS91_138	83.28	T. aff. dorothopsis	HZA15_MH647805
						ararianum	T._ararianum_265F6C_AM_MT322315	99.74
						POS7	WGSrpb2_T__sp__POS7	99.63
						acreanum	T._acreanum_3F13C_AC_MT322313	99.61
						koningiopsis	EU241506T_koningiopsisG_J_S_93_20	99.02
231	BT 97	Rhizosphere Coffee	Trichoderma	T._lentiformeCBS_100542	100	dorothopsis	T._dorothopsis_HZA15_MH647805	99.14	−	MN605883T._zelobreve_CGMCC_3,19695	91.74	T. aff. dorothopsis	HZA15_MH647805
						POS7	WGSrpb2_T__sp__POS7	99.01
232	MT 15-1	Rhizosphere Coffee	Trichoderma	T._texanumCBS_139784	97.48	dorothopsis	T._dorothopsis_HZA15_MH647805	99.51	−	T._canadense_SuRDC_1422_MZ189377	95.11	T. aff. dorothopsis	HZA15_MH647805
						POS7	WGSrpb2_T__sp__POS7	99.38
233	MT 38-1	Rhizosphere Coffee	Trichoderma	T._gamsiiGJS_04_09	100	dorothopsis	T._dorothopsis_HZA15_MH647805	99.38	−	T._canadense_SuRDC_1422_MZ189377	95.89	T. aff. dorothopsis	HZA15_MH647805
				T._koningiopsisCBS_119075		POS7	WGSrpb2_T__sp__POS7	99.26
				T._ovalisporumCBS_113299		acreanum	T._acreanum_3F13C_AC_MT322313	99.09
234	BT 107	Soil Fallow	Trichoderma	T._gamsiiGJS_04_09	100	dorothopsis	T._dorothopsis_HZA15_MH647805	99.88	−	T._canadense_SuRDC_1422_MZ189377	98.63	T. aff. dorothopsis	HZA15_MH647805
				T._koningiopsisCBS_119075		ararianum	T._ararianum_265F6C_AM_MT322315	99.87
				T._ovalisporumCBS_113299		POS7	WGSrpb2_T__sp__POS7	99.75
						acreanum	T._acreanum_3F13C_AC_MT322313	99.74
						koningiopsis	EU241506T_koningiopsisG_J_S_93_20	99.14
235	MT 62-2	Rhizosphere Coffee	Trichoderma	T._gamsiiGJS_04_09	100	dorothopsis	T._dorothopsis_HZA15_MH647805	99.38	−	T._acreanum_3F13C_AC_MT336736	94.64	T. aff. dorothopsis	HZA15_MH647805
				T._koningiopsisCBS_119075		POS7	WGSrpb2_T__sp__POS7	99.26
				T._ovalisporumCBS_113299		acreanum	T._acreanum_3F13C_AC_MT322313	99.09
236	BT 9	Soil Fallow	Trichoderma	T._gamsiiGJS_04_09	100	dorothopsis	T._dorothopsis_HZA15_MH647805	99.38	−	T._acreanum_3F13C_AC_MT336736	96.66	T. aff. dorothopsis	HZA15_MH647805
				T._koningiopsisCBS_119075		POS7	WGSrpb2_T__sp__POS7	99.26
				T._ovalisporumCBS_113299		acreanum	T._acreanum_3F13C_AC_MT322313	99.09
237	MT 18	Rhizosphere Coffee	Trichoderma	T._longibrachiatumCBS_816_68	98.18	dorothopsis	T._dorothopsis_HZA15_MH647805	99.75	−	JQ685868T_orientaleS187	95.54	T. aff. dorothopsis	HZA15_MH647805
						ararianum	T._ararianum_265F6C_AM_MT322315	99.74
						POS7	WGSrpb2_T__sp__POS7	99.63
						acreanum	T._acreanum_3F13C_AC_MT322313	99.61
						koningiopsis	EU241506T_koningiopsisG_J_S_93_20	99.02
238	BT 68	Rhizosphere Coffee	Trichoderma	T._longibrachiatumCBS_816_68	98.72	dorothopsis	T._dorothopsis_HZA15_MH647805	99.75	−	JN175571T_pinnatumGJS04_100	87.84	T. aff. dorothopsis	HZA15_MH647805
						ararianum	T._ararianum_265F6C_AM_MT322315	99.74
						POS7	WGSrpb2_T__sp__POS7	99.63
						acreanum	T._acreanum_3F13C_AC_MT322313	99.61
						koningiopsis	EU241506T_koningiopsisG_J_S_93_20	99.02
239	HT 35	Rhizosphere Coffee	Trichoderma	T._lentiformeCBS_100542	99.81	afarasin	FJ442778T_afarasinDIS314Fxxx	99.75	phayaoense	T._phayaoense_SDBR_CMU349_MW002073	98.09	T. aff. phayaoense	MW002073
						azevedoi	T._azevedoi_CEN1403_MK696800	99.74
						endophyticum	FJ442721T_endophyticumCBS130730xxx	99.51
240	ST 24	Rhizosphere Coffee	Trichoderma	T._gamsiiGJS_04_09	100	subuliforme	MT052187T._subuliforme_YMF_1_06204	99.75	ararianum	T._ararianum_265F6C_AM_MT327808	97.16	T. aff. ararianum	MT327808
				T._koningiopsisCBS_119075		supraverticillatum	MT052191T._supraverticillatum_YMF_1_06208	99.75
				T._ovalisporumCBS_113299
241	LT 40	Rhizosphere Coffee	Trichoderma	T._lentiformeCBS_100542	100		Ambig		zelobreve	MN605883T._zelobreve_CGMCC_3,19695	99.15	T. aff. zelobreve	MN605883
									zelobreve	T._zelobreve_HMAS_248254_MN605883	99.15
									breve	KY688045T_breveTC735	98.38
									lentiforme	AF443930T_lentiformeGJS00_22	97.03
Ambig : Sequence ambiguous due to overlapping peaks or background noise.
