# Supplementary material for: Diversity of Trichoderma in the unexplored Bolivian Amazon region and their potential for coffee diseases control
Source: FEMS Microbiol Lett. 2025 Dec 22;373:fnaf142. doi: 10.1093/femsle/fnaf142 (PMC12776340; doi:10.1093/femsle/fnaf142)
Supplement: fnaf142_Supplemental_Files [file fnaf142_supplemental_files.zip › Supplementary_Table_5.xlsx]

## Sheet: Sheet2
	Supplementary Table 5. Distribution of Trichoderma species identified by the different low, medium and high altitude zones in Taipiplaya, Caranavi, Bolivia.
	Low zone	Medium zone	High zone											Trichoderma species	Low zone	Medium zone	High zone	Distribution category
	T. aff. acreanum	T. aff. acreanum	T. aff. ararianum											T.cf.obovatum	–	–	✔	Exclusive (High zone)
	T. aff. afarasin	T. aff. afarasin	T. aff. endophyticum											T. aff. rugulosum	–	–	✔	Exclusive (High zone)
	T. aff. brasiliensis	T. aff. dorothopsis	T. aff. insigne											T. aff. ararianum	–	–	✔	Exclusive (High zone)
	T. aff. brevicompactum	T. aff. endophyticum	T. aff. orientale											T. heveae	✔	–	–	Exclusive (Low zone)
	T. aff. canadense	T. aff. ghanense	T. aff. rugulosum											T. rugulosum	✔	–	–	Exclusive (Low zone)
	T. aff. dorothopsis	T. aff. insigne	T. aff. simplex											T. cf. brasiliensis	✔	–	–	Exclusive (Low zone)
	T. aff. ghanense	T. aff. jaklitschii	T. aff. subazureum											T.cf.heveae	✔	–	–	Exclusive (Low zone)
	T. aff. heveae	T. aff. koningiopsis	T. cf. acreanum											T. cf. koningiopsis	✔	–	–	Exclusive (Low zone)
	T. aff. jaklitschii	T. aff. lentiforme	T. cf. afarasin											T. cf. pinicola	✔	–	–	Exclusive (Low zone)
	T. aff. koningiopsis	T. aff. peruvianum	T. cf. insigne											T. cf. sparsum	✔	–	–	Exclusive (Low zone)
	T. aff. lentiforme	T. aff. phayaoense	T. cf. jaklitschii											T. cf. canadense	✔	–	–	Exclusive (Low zone)
	T. aff. orientale	T. aff. pseudopyramidale	T. cf. lentiforme											T. cf. nigricans	✔	–	–	Exclusive (Low zone)
	T. aff. peruvianum	T. aff. simplex	T. cf. obovatum											T.cf.hortense	✔	–	–	Exclusive (Low zone)
	T. aff. pinicola	T. aff. subazureum	T. cf. simplex											T. aff. brevicompactum	✔	–	–	Exclusive (Low zone)
	T. aff. pseudopyramidale	T. cf. acreanum	T. cf. subazureum											T. aff. brasiliensis	✔	–	–	Exclusive (Low zone)
	T. aff. rifaii	T. cf. afarasin	T. cf. uncinatum											T. aff. heveae	✔	–	–	Exclusive (Low zone)
	T. aff. sparsum	T. cf. caribbaeum	T. ghanense											T. aff. pinicola	✔	–	–	Exclusive (Low zone)
	T. aff. subazureum	T. cf. ghanense	T. pseudopyramidale											T. aff. sparsum	✔	–	–	Exclusive (Low zone)
	T. aff. zelobreve	T. cf. insigne												T. aff. rifaii	✔	–	–	Exclusive (Low zone)
	T. cf. brasiliensis	T. cf. jaklitschii												T. aff. canadense	✔	–	–	Exclusive (Low zone)
	T. cf. canadense	T. cf. orientale												T. aff. Zelobreve	✔	–	–	Exclusive (Low zone)
	T. cf. ghanense	T. cf. peruvianum												T. cf. caribbaeum	–	✔	–	Exclusive (Medium zone)
	T. cf. heveae	T. cf. pseudopyramidale												T. aff. phayaoense	–	✔	–	Exclusive (Medium zone)
	T. cf. hortense	T. cf. simplex												T. ghanense	✔	–	✔	Shared (Low & High)
	T. cf. insigne	T. cf. subazureum												T.cf.lentiforme	✔	–	✔	Shared (Low & High)
	T. cf. jaklitschii	T. pseudopyramidale												T.cf.uncinatum	✔	–	✔	Shared (Low & High)
	T. cf. koningiopsis													T. aff.orientale	✔	–	✔	Shared (Low & High)
	T. cf. lentiforme													T. aff. dorothopsis	✔	✔	–	Shared (Low & Medium)
	T. cf. nigricans													T. pseudopyramidale	✔	✔	✔	Shared (Low. medium & High)
	T. cf. orientale													T. cf. pseudopyramidale	✔	✔	✔	Shared (Low. medium & High)
	T. cf. peruvianum													T. cf. ghanense	✔	✔	✔	Shared (Low. medium & High)
	T. cf. pinicola													T.cf.orientale	✔	✔	✔	Shared (Low. medium & High)
	T. cf. pseudopyramidale													T. cf. Jaklitschii	✔	✔	✔	Shared (Low. medium & High)
	T. cf. sparsum													T. cf. subazureum	✔	✔	✔	Shared (Low. medium & High)
	T. cf. subazureum													T. cf. Insigne	✔	✔	✔	Shared (Low. medium & High)
	T. cf. uncinatum													T. cf. peruvianum	✔	✔	✔	Shared (Low. medium & High)
	T. ghanense													T. aff. pseudopyramidale	✔	✔	✔	Shared (Low. medium & High)
	T. heveae													T. aff. ghanense	✔	✔	✔	Shared (Low. medium & High)
	T. pseudopyramidale													T. aff.lentiforme	✔	✔	✔	Shared (Low. medium & High)
	T. rugulosum													T. aff. afarasin	✔	✔	✔	Shared (Low. medium & High)
														T. aff. jaklitschii	✔	✔	✔	Shared (Low. medium & High)
														T. aff. subazureum	✔	✔	✔	Shared (Low. medium & High)
														T. aff. koningiopsis	✔	✔	✔	Shared (Low. medium & High)
														T. aff. acreanum	✔	✔	✔	Shared (Low. medium & High)
														T. aff. peruvianum	✔	✔	✔	Shared (Low. medium & High)
														T. cf. Afarasin	–	✔	✔	Shared (Medium & High)
														T. cf. simplex	–	✔	✔	Shared (Medium & High)
														T. cf. acreanum	–	✔	✔	Shared (Medium & High)
														T. aff.insigne	–	✔	✔	Shared (Medium & High)
														T. aff. simplex	–	✔	✔	Shared (Medium & High)
														T. aff. endophyticum	–	✔	✔	Shared (Medium & High)
