# Supplementary material for: Diversity of Trichoderma in the unexplored Bolivian Amazon region and their potential for coffee diseases control
Source: FEMS Microbiol Lett. 2025 Dec 22;373:fnaf142. doi: 10.1093/femsle/fnaf142 (PMC12776340; doi:10.1093/femsle/fnaf142)
Supplement: fnaf142_Supplemental_Files [file fnaf142_supplemental_files.zip › Supplementary_Table_6.xlsx]

## Sheet: Summary_By_Ecosystem
	Supplementary Table 6. Distribution of Trichoderma species in ecosystems of Taipiplaya, Caranavi, Bolivia.
	Trichoderma species	Ecosystems present	Distribution category (ecosystems)
	T. ghanense	Rhizosphere	Exclusive (Rhizosphere)
	T. pseudopyramidale	Rhizosphere, Fallow, Forest	Present in all ecosystems
	T. heveae	Rhizosphere	Exclusive (Rhizosphere)
	T. rugulosum	Fallow	Exclusive (Fallow)
	T. cf. brasiliensis	Rhizosphere	Exclusive (Rhizosphere)
	T. cf. pseudopyramidale	Rhizosphere, Fallow, Forest	Present in all ecosystems
	T. cf. ghanense	Rhizosphere, Forest	Shared (Rhizosphere & Forest)
	T. cf. orientale	Rhizosphere, Fallow, Forest	Present in all ecosystems
	T. cf. lentiforme	Rhizosphere	Exclusive (Rhizosphere)
	T. cf. afarasin	Rhizosphere	Exclusive (Rhizosphere)
	T. cf. jaklitschii	Rhizosphere	Exclusive (Rhizosphere)
	T. cf. subazureum	Rhizosphere, Fallow	Shared (Rhizosphere & Fallow)
	T. cf. insigne	Rhizosphere	Exclusive (Rhizosphere)
	T. cf. simplex	Rhizosphere, Forest	Shared (Rhizosphere & Forest)
	T. cf. heveae	Rhizosphere	Exclusive (Rhizosphere)
	T. cf. obovatum	Rhizosphere	Exclusive (Rhizosphere)
	T. cf. uncinatum	Rhizosphere, Fallow	Shared (Rhizosphere & Fallow)
	T. cf. koningiopsis	Rhizosphere	Exclusive (Rhizosphere)
	T. cf. acreanum	Rhizosphere	Exclusive (Rhizosphere)
	T. cf. peruvianum	Rhizosphere, Fallow	Shared (Rhizosphere & Fallow)
	T. cf. pinicola	Rhizosphere	Exclusive (Rhizosphere)
	T. cf. sparsum	Fallow	Exclusive (Fallow)
	T. cf. caribbaeum	Forest	Exclusive (Forest)
	T. cf. canadense	Fallow	Exclusive (Fallow)
	T. cf. nigricans	Fallow	Exclusive (Fallow)
	T. cf. hortense	Fallow	Exclusive (Fallow)
	T. aff. brevicompactum	Rhizosphere	Exclusive (Rhizosphere)
	T. aff. brasiliensis	Rhizosphere	Exclusive (Rhizosphere)
	T. aff. pseudopyramidale	Rhizosphere, Fallow	Shared (Rhizosphere & Fallow)
	T. aff. ghanense	Rhizosphere, Fallow, Forest	Present in all ecosystems
	T. aff. orientale	Rhizosphere, Fallow, Forest	Present in all ecosystems
	T. aff. lentiforme	Rhizosphere, Fallow, Forest	Present in all ecosystems
	T. aff. afarasin	Rhizosphere, Fallow	Shared (Rhizosphere & Fallow)
	T. aff. jaklitschii	Rhizosphere, Fallow	Shared (Rhizosphere & Fallow)
	T. aff. rugulosum	Rhizosphere	Exclusive (Rhizosphere)
	T. aff. subazureum	Rhizosphere, Forest	Shared (Rhizosphere & Forest)
	T. aff. insigne	Rhizosphere	Exclusive (Rhizosphere)
	T. aff. simplex	Rhizosphere	Exclusive (Rhizosphere)
	T. aff. heveae	Rhizosphere	Exclusive (Rhizosphere)
	T. aff. koningiopsis	Rhizosphere, Fallow, Forest	Present in all ecosystems
	T. aff. acreanum	Rhizosphere, Fallow	Shared (Rhizosphere & Fallow)
	T. aff. peruvianum	Rhizosphere, Fallow, Forest	Present in all ecosystems
	T. aff. pinicola	Rhizosphere, Fallow	Shared (Rhizosphere & Fallow)
	T. aff. sparsum	Rhizosphere, Fallow	Shared (Rhizosphere & Fallow)
	T. aff. rifaii	Rhizosphere	Exclusive (Rhizosphere)
	T. aff. endophyticum	Rhizosphere, Forest	Shared (Rhizosphere & Forest)
	T. aff. canadense	Rhizosphere, Fallow	Shared (Rhizosphere & Fallow)
	T. aff. dorothopsis	Rhizosphere, Fallow	Shared (Rhizosphere & Fallow)
	T. aff. phayaoense	Rhizosphere	Exclusive (Rhizosphere)
	T. aff. ararianum	Rhizosphere	Exclusive (Rhizosphere)
	T. aff. zelobreve	Rhizosphere	Exclusive (Rhizosphere)

## Sheet: Ecosystem_By_Altitude
	Trichoderma species	High_Rhizosphere	High_Fallow	High_Forest	Medium_Rhizosphere	Medium_Forest	Low_Rhizosphere	Low_Fallow
	T. ghanense	✔	–	–	–	–	✔	–
	T. pseudopyramidale	✔	–	✔	✔	✔	✔	✔
	T. heveae	–	–	–	–	–	✔	–
	T. rugulosum	–	–	–	–	–	–	✔
	T. cf. brasiliensis	–	–	–	–	–	✔	–
	T. cf. pseudopyramidale	✔	–	✔	✔	–	✔	✔
	T. cf. ghanense	✔	–	–	–	✔	✔	–
	T. cf. orientale	✔	✔	✔	✔	–	✔	✔
	T. cf. lentiforme	✔	–	–	–	–	✔	–
	T. cf. afarasin	✔	–	–	✔	–	–	–
	T. cf. jaklitschii	✔	–	–	✔	–	✔	–
	T. cf. subazureum	✔	–	–	✔	–	✔	✔
	T. cf. insigne	✔	–	–	✔	–	✔	–
	T. cf. simplex	✔	–	–	–	✔	–	–
	T. cf. heveae	–	–	–	–	–	✔	–
	T. cf. obovatum	✔	–	–	–	–	–	–
	T. cf. uncinatum	✔	–	–	–	–	–	✔
	T. cf. koningiopsis	–	–	–	–	–	✔	–
	T. cf. acreanum	✔	–	–	✔	–	–	–
	T. cf. peruvianum	✔	✔	–	✔	–	✔	✔
	T. cf. pinicola	–	–	–	–	–	✔	–
	T. cf. sparsum	–	–	–	–	–	–	✔
	T. cf. caribbaeum	–	–	–	–	✔	–	–
	T. cf. canadense	–	–	–	–	–	–	✔
	T. cf. nigricans	–	–	–	–	–	–	✔
	T. cf. hortense	–	–	–	–	–	–	✔
	T. aff. brevicompactum	–	–	–	–	–	✔	–
	T. aff. brasiliensis	–	–	–	–	–	✔	–
	T. aff. pseudopyramidale	✔	✔	–	✔	–	✔	–
	T. aff. ghanense	✔	–	✔	✔	✔	✔	✔
	T. aff. orientale	✔	–	✔	–	–	✔	✔
	T. aff. lentiforme	✔	–	–	✔	✔	✔	✔
	T. aff. afarasin	✔	✔	–	✔	–	✔	✔
	T. aff. jaklitschii	✔	✔	–	✔	–	✔	✔
	T. aff. rugulosum	✔	–	–	–	–	–	–
	T. aff. subazureum	✔	–	✔	✔	–	✔	–
	T. aff. insigne	✔	–	–	✔	–	–	–
	T. aff. simplex	✔	–	–	✔	–	–	–
	T. aff. heveae	–	–	–	–	–	✔	–
	T. aff. koningiopsis	✔	✔	✔	✔	–	✔	✔
	T. aff. acreanum	✔	–	–	✔	–	✔	✔
	T. aff. peruvianum	✔	–	–	✔	✔	–	✔
	T. aff. pinicola	–	–	–	–	–	✔	✔
	T. aff. sparsum	–	–	–	–	–	✔	✔
	T. aff. rifaii	–	–	–	–	–	✔	–
	T. aff. endophyticum	✔	–	–	✔	✔	–	–
	T. aff. canadense	–	–	–	–	–	✔	✔
	T. aff. dorothopsis	–	–	–	✔	–	✔	✔
	T. aff. phayaoense	–	–	–	✔	–	–	–
	T. aff. ararianum	✔	–	–	–	–	–	–
	T. aff. zelobreve	–	–	–	–	–	✔	–
	Total species	30	6	7	23	8	33	23

## Sheet: Summary_Counts
	Category	Number of species
	Exclusive (Rhizosphere)	22
	Shared (Rhizosphere & Fallow)	11
	Present in all ecosystems	8
	Exclusive (Fallow)	5
	Shared (Rhizosphere & Forest)	4
	Exclusive (Forest)	1
