# Supplementary material for: Diversity of Trichoderma in the unexplored Bolivian Amazon region and their potential for coffee diseases control
Source: FEMS Microbiol Lett. 2025 Dec 22;373:fnaf142. doi: 10.1093/femsle/fnaf142 (PMC12776340; doi:10.1093/femsle/fnaf142)
Supplement: fnaf142_Supplemental_Files [file fnaf142_supplemental_files.zip › Supplementary_Table_7.xlsx]

## Sheet: Soil_properties 
Supplementary Table 7. Physicochemical characteristics of soils collected from different ecosystems and altitudinal zones in Taipiplaya, Caranavi, Bolivia.
Zone	Ecosystem	Sampling	Altitude (m)	Texture	Organic carbon (%)	Total nitrogen (%)	Phosphorus (mg/Kg)	pH	Conductivity (mS/cm)	No of Trichoderma species
High	Rhizosphere_Coffee	1	1580-1680	Sandy loam	3.41687	0.4816	29.951	4.14	68.5	3
		2	1580-1680	Sandy loam	2.06374	1.33	90.0705	3.93	121	1
		3	1580-1680	Clay loam	6.67701	0.4774	38.8455	4.365	108.5	2
		4	1580-1680	Clayey sandy loam	6.38966	0.4578	22.4294	4.605	99.5	7
		5	1580-1680	Clayey	6.33443	0.52	94.8589	6.53	98.5	4
		6	1580-1680	Clayey	6.33322	0.5606	94.8651	5.915	52	8
		7	1580-1680	Sandy loam	6.2797	0.5012	74.8515	4.81	81	3
		8	1580-1680	Sandy loam	2.01166	0.2513	28.1901	6.445	54	2
		9	1580-1680	Sandy loam	1.82108	0.231	24.8185	5.17	49	4
		10	1580-1680	Clay loam	1.59593	0.1729	10.4954	4.515	53.5	3
		11	1580-1680	Clayey sandy loam	4.77739	0.2814	4.74184	4.115	68.5	2
		12	1580-1680	Sandy loam	1.63437	0.189	20.8338	4.99	31	2
		13	1580-1680	Sandy loam	2.13602	0.2009	18.4775	6.35	43	1
		14	1580-1680	Clay loam	1.26557	0.1512	23.42	4.955	44.5	11
		15	1580-1680	Clayey sandy loam	3.09427	0.287	6.83954	4.445	53	5
		16	1580-1680	Clayey sandy loam	1.23736	0.189	30.3493	6.425	30.5	4
		17	1580-1680	Clay loam	1.12841	0.1666	5.24696	4.825	26	1
		18	1580-1680	Clayey sandy loam	0.92	0.1134	18.6167	5.06	40.5	2
		19	1580-1680	Clay loam	0.844244	0.1113	21.0041	5.47	43.5	1
		20	1580-1680	Clayey sandy loam	0.929279	0.147	38.626	5.47	37.5	6
	Soil_Fallow	1	1580-1680	Sandy loam	21.883	1.3734	135.022	3.755	175.5	5
		2	1580-1680	Sandy loam	3.02824	2.2855	230.107	3.485	24	1
		3	1580-1680	Sandy	22.6946	1.708	57.8023	4.325	21.5	0
		4	1580-1680	Clay loam	1.26994	0.1918	7.67527	4.68	69	0
		5	1580-1680	Sandy clayey	3.19987	0.4186	10.9766	3.91	87.5	0
		6	1580-1680	Sandy loam	3.5624	0.4746	8.07903	4.615	46.5	2
		7	1580-1680	Clayey	0.990413	0.2121	4.1869	4.835	42.5	2
		8	1580-1680	Sandy clayey	3.47585	0.3668	10.4311	4.46	77.5	0
		9	1580-1680	Sandy loam	3.61731	0.308	6.83859	5.8	44	0
		10	1580-1680	Sandy loam	2.69452	0.295633	7.15221	5.03167	54.6667	1
	Soil_Forest	1	1580-1680	Sandy	13.172	0.94	113.068	5.66	203.5	0
		2	1580-1680	Sandy loam	3.57517	0.91	150.93	5.855	198	0
		3	1580-1680	Sandy loam	1.82023	0.8	85.34	6.05	98.5	3
		4	1580-1680	Sandy loam	6.19	0.72	115.85	5.86	166.67	0
		5	1580-1680	Clayey sandy loam	2.03736	0.2604	59.5214	5.1	55	0
		6	1580-1680	Sandy loam	1.53802	0.2163	62.8181	5.325	62	0
		7	1580-1680	Sandy loam	3.11653	0.3878	189.423	5.185	54	0
		8	1580-1680	Clayey sandy loam	3.22589	0.3808	53.7272	5.54	68.5	0
		9	1580-1680	Sandy loam	3.88664	0.3654	66.5144	5.885	59	5
		10	1580-1680	Clayey sandy loam	1.9793	0.2338	47.3336	4.915	48.5	1
Medium	Rhizosphere_Coffee	1	1450	Sandy clayey loam	3.47835	0.7518	28.2658	4.3	55.5	2
		2	1450	Sandy clayey loam	2.96605	0.4886	40.0524	4.745	68.5	4
		3	1450	Sandy loam	3.71	0.8232	64.2712	6.285	88.5	5
		4	1450	Sandy clayey loam	3.39157	0.793333	66.7508	5.785	174	8
		5	1450	Sandy clayey loam	3.38649	0.714233	49.8351	5.27875	96.625
		6	1450	Clay loam	2.73035	0.2716	17.0706	4.62	55	4
		7	1450	Sandy clayey loam	2.8686	0.364	25.3222	4.505	69	7
		8	1450	Clay loam	2.21073	0.2912	16.1719	5.11	47.5	5
		9	1450	Sandy loam	31.2418	0.4466	49.0967	5.7	85.5	6
		10	1450	Sandy clayey loam	9.76288	0.34335	26.9154	4.98375	64.25
		11	1450	Clay loam	2.75631	0.2702	17.3974	5.06	85	3
		12	1450	Sandy loam	4.18773	0.3479	31.4497	4.705	33	5
		13	1450	Sandy loam	3.47202	0.30905	24.4235	4.8825	59	0
		14	1450	Clay loam	2.77631	0.2502	19.3974	5	83	1
		15	1450	Sandy loam	4.20773	0.3679	29.4497	4.905	35	0
	Soil_Forest	1	1450	Sandy loam	38.1185	0.707	14.1365	4.125	103.5	1
		2	1450	Sandy loam	3.32201	0.6748	16.3899	3.91	114.5	4
		3	1450	Sandy clayey loam	3.31046	0.6132	20.5453	3.935	84.5	2
		4	1450	Sandy loam	3.25082	0.55475	19.8939	3.97	41	1
		5	1450	Sandy clayey loam	3.24628	0.3381	20.6464	4.715	62	2
		6	1450	Sandy clayey loam	3.25899	0.4424	9.08981	4.455	65	0
		7	1450	Sandy loam	3.35433	0.5978	15.5925	4.165	102.5	1
		8	1450	Clayey	3.15601	0.3906	9.7875	4.275	51	0
		9	1450	Sandy clayey loam	3.15213	0.4816	12.9125	4.315	88	0
		10	1450	Clay loam	2.75329	0.3066	12.5728	5.005	43	1
		11	1450	Sandy clayey loam	3.10274	0.3906	5.1	4.22	46	0
		12	1450	Sandy clayey loam	3.66474	0.4354	6.36812	4.095	62	1
		13	1450	Sandy clayey loam	3.14822	0.3528	16.9336	4.21	52	0
		14	1450	Sandy clayey loam	2.32779	0.3752	7.68152	4.425	59	0
		15	1450	Sandy clayey loam	2.75943	0.3136	7.07011	4.915	55	3
Low	Rhizosphere_Coffee	1	500	Sandy loam	11.6479	0.8148	255.717	7.57	197.5	6
		2	500	Sandy loam	4.47165	0.7182	119.72	6.675	62	9
		3	500	Sandy loam	9.74406	0.7476	60.8444	7.75	192	9
		4	500	Sandy clayey loam	4.22313	0.413	83.6526	6.855	62.5	3
		5	500	Sandy loam	7.22394	0.5096	142.897	7.525	144	8
		6	500	Loam soil	1.25812	0.2436	41.7906	6.575	69.5	5
		7	500	Sandy clayey loam	4.79255	0.483	271.606	7.33	86.5	11
		8	500	Sandy loam	4.91422	0.371	263.996	7.175	90	6
		9	500	Sandy loam	5.49571	0.7378	144.59	7.655	174.5	4
		10	500	Sandy clayey loam	1.46103	0.3066	155.625	7.225	111	2
		11	500	Sandy clayey loam	5.18947	0.602	218.825	7.725	117.5	2
		12	500	Sandy clayey loam	5.96021	0.8239	237.136	7.27	114	2
	Soil_Fallow	1	500	Sandy loam	3.23408	0.7378	169.195	6.975	100.5	0
		2	500	Sandy loam	3.11327	0.6062	118.786	6.985	97	1
		3	500	Loam soil	10.1034	0.959	277.703	7.26	128.5	8
		4	500	Sandy loam	5.48359	0.767667	188.561	7.07333	108.667	0
		5	500	Sandy clayey loam	2.8326	0.392	110.371	6.58	67.5	5
		6	500	Sandy clayey loam	2.75195	0.3094	75.4039	6.86	71	5
		7	500	Sandy clayey loam	10.0296	0.6384	99.3418	7.02	122.5	5
		8	500	Sandy loam	5.20473	0.4466	95.039	6.82	87	0
		9	500	Loam soil	3.7217	0.3409	81.3089	6.56	77	2
		10	500	Loam soil	3.52069	0.497	72.188	6.815	80.5	4
		11	500	Sandy loam	5.08185	0.4956	139.571	7.19	137	0
		12	500	Sandy clayey loam	4.10808	0.4445	97.6892	6.855	98.1667	0
