# Supplementary material for: Diversity of Trichoderma in the unexplored Bolivian Amazon region and their potential for coffee diseases control
Source: FEMS Microbiol Lett. 2025 Dec 22;373:fnaf142. doi: 10.1093/femsle/fnaf142 (PMC12776340; doi:10.1093/femsle/fnaf142)
Supplement: fnaf142_Supplemental_Files [file fnaf142_supplemental_files.zip › Supplementary_Table_8.xlsx]

## Sheet: Sheet1
Supplementary Table 8. Mean symptom area ratio (%) and statistical significance of 100 Trichoderma isolates evaluated for biocontrol activity against a local Fusarium sp. from coffee leaves using a detached coffee leaf assay.
N	Strain	Zone	Ecosystem	Trichoderma species	Number of values	Mean (Symptom area ratio (%) Trichoderma vs Pathogen)	p-value (multiple comparisons)	Significant		Species used in the biocontrol test	No of isolates
1	AT 3	High	Soil_Fallow	T. cf. orientale	5	0.017	<0,0001	Yes		T. aff. acreanum	3
2	BT 55	Low	Rhizosphere_Coffee	T. cf. orientale	5	0.0208	<0,0001	Yes		T. aff. afarasin	11
3	BT 51-1	Low	Rhizosphere_Coffee	T. cf. orientale	5	0.0256	<0,0001	Yes		T. aff. dorothopsis	2
4	ST 23	High	Rhizosphere_Coffee	T. aff.lentiforme	5	0.044	<0,0001	Yes		T. aff. endophyticum	1
5	ST 41	High	Rhizosphere_Coffee	T. aff.lentiforme	5	0.055	<0,0001	Yes		T. aff. ghanense	1
6	AT 67	High	Soil_Fallow	T. sp.	5	0.0708	<0,0001	Yes		T. aff. insigne	1
7	LT 8-2	Low	Rhizosphere_Coffee	T. aff. afarasin	5	0.1396	<0,0001	Yes		T. aff. jaklitschii	3
8	HT 11-2	Medium	Rhizosphere_Coffee	T. aff. koningiopsis	5	0.1576	<0,0001	Yes		T. aff. koningiopsis	7
9	AT 93	High	Rhizosphere_Coffee	−	5	0.1652	<0,0001	Yes		T. aff. lentiforme	7
10	BT 62-1	Low	Rhizosphere_Coffee	T. aff. afarasin	5	0.2418	0.0119	Yes		T. aff. peruvianum	2
11	AT 88	High	Soil_Fallow	T. cf. orientale	5	0.366	<0,0001	Yes		T. aff. pseudopyramidale	3
12	AT 36	High	Rhizosphere_Coffee	T. pseudopyramidale	5	0.3824	<0,0001	Yes		T. aff. simplex	3
13	BT 104	Low	Rhizosphere_Coffee	T. aff.lentiforme	5	0.432	<0,0001	Yes		T. aff. subazureum	3
14	AT 6-3	High	Rhizosphere_Coffee	T. sp.	5	0.447	<0,0001	Yes		T. aff.orientale	2
15	ST 1	High	Rhizosphere_Coffee	T. aff. afarasin	5	0.497	<0,0001	Yes		T. cf. acreanum	5
16	AT 48	High	Rhizosphere_Coffee	T. aff. afarasin	5	0.5322	<0,0001	Yes		T. cf. brasiliensis	1
17	AT 99	High	Rhizosphere_Coffee	T. cf. insigne	5	0.6364	0.0037	Yes		T. cf. ghanense	1
18	LT 43	Low	Rhizosphere_Coffee	T. cf. subazureum	5	0.68	<0,0001	Yes		T. cf. heveae	1
19	ST 57	High	Rhizosphere_Coffee	T. cf. subazureum	5	0.71	<0,0001	Yes		T. cf. insigne	2
20	MT 16	Medium	Soil_Forest	T. aff. subazureum	5	0.8316	0.0144	Yes		T. cf. jaklitschii	2
21	BT 2-3	Low	Rhizosphere_Coffee	T. cf. heveae	5	0.855	<0,0001	Yes		T. cf. koningiopsis	1
22	AT 16	High	Rhizosphere_Coffee	T. cf. lentiforme	5	0.9094	<0,0001	Yes		T. cf. lentiforme	2
23	BT 36-2	Low	Rhizosphere_Coffee	T. ghanense	5	1.016	<0,0001	Yes		T. cf. nigricans	1
24	BT 22	Low	Soil_Fallow	T. aff. lentiforme	5	1.108	<0,0001	Yes		T. cf. orientale	6
25	MT 16-2	Medium	Soil_Forest	T. cf. subazureum	5	1.186	<0,0001	Yes		T. cf. pseudopyramidale	3
26	ST 34-2	High	Rhizosphere_Coffee	T. cf. acreanum	5	2.021	<0,0001	Yes		T. cf. subazureum	7
27	MT 35-1	Medium	Rhizosphere_Coffee	T. sp.	5	2.401	<0,0001	Yes		T. ghanense	2
28	AT 106	High	Soil_Forest	T. aff. subazureum	5	2.769	<0,0001	Yes		T. pseudopyramidale	7
29	ST 44-2	High	Rhizosphere_Coffee	T. pseudopyramidale	5	3.694	<0,0001	Yes		T. rugulosum	1
30	MT 2	Medium	Rhizosphere_Coffee	T. cf. subazureum	5	3.731	0.0194	Yes		T. sp.	6
31	HT 23	Medium	Rhizosphere_Coffee	T. aff. afarasin	5	5.369	<0,0001	Yes		No identification	3
32	HT 10-2	Medium	Rhizosphere_Coffee	T. aff. insigne	5	6.501	0.0001	Yes		Total	100
33	MT 41	Medium	Rhizosphere_Coffee	T. cf. subazureum	5	6.664	<0,0001	Yes
34	LT 21	Low	Rhizosphere_Coffee	T. aff. jaklitschii	5	7.111	<0,0001	Yes
35	MT 43	Medium	Rhizosphere_Coffee	T. aff. simplex	5	7.746	<0,0001	Yes
36	MT 32	Medium	Rhizosphere_Coffee	T. pseudopyramidale	5	8.835	<0,0001	Yes
37	LT 41	Low	Rhizosphere_Coffee	T. aff. acreanum	5	9.059	<0,0001	Yes
38	MT 46	Medium	Rhizosphere_Coffee	T. aff. koningiopsis	5	9.703	<0,0001	Yes
39	BT 7-2	Low	Soil_Fallow	T. aff. koningiopsis	5	11.09	0.0201	Yes
40	LT 49	Low	Rhizosphere_Coffee	T. aff. simplex	5	11.29	<0,0001	Yes
41	ST 18-3	High	Rhizosphere_Coffee	T. cf. acreanum	5	11.38	0.0528	No
42	MT 28-2	Medium	Coffee crops	T. aff. koningiopsis	5	12.27	<0,0001	Yes
43	ST 45	High	Rhizosphere_Coffee	T. aff. ghanense	5	12.87	<0,0001	Yes
44	LT 19-1	Low	Rhizosphere_Coffee	T. cf. insigne	5	13.17	<0,0001	Yes
45	BT 103	Low	Rhizosphere_Coffee	T. aff. lentiforme	5	14.13	<0,0001	Yes
46	LT 13-2	Low	Rhizosphere_Coffee	T. cf. subazureum	5	14.51	<0,0001	Yes
47	LT 13-1	Low	Rhizosphere_Coffee	T. pseudopyramidale	5	14.75	<0,0001	Yes
48	MT 35-2	Medium	Rhizosphere_Coffee	T. sp.	5	15.12	<0,0001	Yes
49	BT 22-1	Low	Soil_Fallow	T. aff. peruvianum	5	15.36	<0,0001	Yes
50	BT 102	Low	Soil_Fallow	T. rugulosum	5	15.39	<0,0001	Yes
51	MT 31	Medium	Rhizosphere_Coffee	T. aff. koningiopsis	5	15.56	<0,0001	Yes
52	MT 39	Medium	Rhizosphere_Coffee	T. aff. simplex	5	15.64	<0,0001	Yes
53	HT 28	Medium	Rhizosphere_Coffee	T. aff. subazureum	5	16.65	<0,0001	Yes
54	BT 52	Low	Soil_Fallow	T. aff.lentiforme	5	20.54	0.1513	No
55	MT 38-1	Medium	Rhizosphere_Coffee	T. aff. dorothopsis	5	20.63	<0,0001	Yes
56	BT 40-1	Low	Rhizosphere_Coffee	T.cf.lentiforme	5	21.31	0.0036	Yes
57	ST 5	High	Coffee crops	−	5	22.48	<0,0001	Yes
58	LT 22	Low	Rhizosphere_Coffee	T. aff. jaklitschii	5	22.5	<0,0001	Yes
59	AT 95	High	Soil_Forest	T.cf. pseudopyramidale	5	23	<0,0001	Yes
60	HT 6	Medium	Rhizosphere_Coffee	T. cf. subazureum	5	24.32	0.1525	No
61	BT 84	Low	Soil_Fallow	T. aff. afarasin	5	24.34	<0,0001	Yes
62	HT 14	Medium	Rhizosphere_Coffee	T. aff. afarasin	5	26.02	0.1525	No
63	BT 88-1	Low	Soil_Fallow	T. cf. nigricans	5	26.05	0.1765	No
64	MT 11	Medium	Soil_Forest	T. aff. endophyticum	5	28.79	0.2089	No
65	MT 47	Medium	Rhizosphere_Coffee	T. cf. acreanum	5	28.9	0.0025	Yes
66	BT 105-2	Low	Rhizosphere_Coffee	T. sp.	5	32.71	0.0354	Yes
67	AT 5-1	High	Rhizosphere_Coffee	T. aff.lentiforme	5	34.54	0.0001	Yes
68	MT 52	Medium	Soil_Forest	T. pseudopyramidale	5	35.08	0.5424	No
69	LT 34-2	Low	Rhizosphere_Coffee	T. cf. jaklitschii	5	36.94	0.0009	Yes
70	BT 107	Low	Soil_Fallow	T. aff. dorothopsis	5	38.25	<0,0001	Yes
71	HT 8	Medium	Rhizosphere_Coffee	T. aff. pseudopyramidale	5	38.82	0.0001	Yes
72	MT 30	Medium	Rhizosphere_Coffee	T. sp.	5	39.38	0.0274	Yes
73	AT 35	High	Rhizosphere_Coffee	T. aff. pseudopyramidale	5	40	0.4798	No
74	AT 54-2	High	Rhizosphere_Coffee	T. pseudopyramidale	5	42.25	0.6784	No
75	MT 40-1	Medium	Rhizosphere_Coffee	T. aff. peruvianum	5	44.25	0.0008	Yes
76	LT 28	Low	Rhizosphere_Coffee	T. cf. koningiopsis	5	46.73	0.0002	Yes
77	MT 28-1	Medium	Coffee crops	T. aff. koningiopsis	5	46.85	0.001	Yes
78	MT 45	Medium	Rhizosphere_Coffee	T. cf. acreanum	5	60.82	0.2188	No
79	ST 43-1	High	Rhizosphere_Coffee	T. aff. afarasin	5	63.95	0.3152	No
80	ST 15	High	Rhizosphere_Coffee	T. cf. pseudopyramidale	5	65.07	0.0981	No
81	HT 31	Medium	Rhizosphere_Coffee	T. cf. acreanum	5	67.79	0.0486	Yes
82	ST 10	High	Rhizosphere_Coffee		5	71.56	0.2615	No
83	AT 4-2	High	Soil_Fallow	T. cf. orientale	5	78.92	0.8312	No
84	ST 13-2	High	Rhizosphere_Coffee	T. aff. koningiopsis	5	79.1	>0,9999	No
85	BT 20	Low	Rhizosphere_Coffee	T. aff. jaklitschii	5	81.65	>0,9999	No
86	AT 96	High	Soil_Forest	T.cf. pseudopyramidale	5	83.72	0.9661	No
87	ST 27	High	Rhizosphere_Coffee	T. aff.orientale	5	86.51	0.9474	No
88	ST 27-2	High	Rhizosphere_Coffee	T. aff.orientale	5	86.51	0.9474	No
89	AT 8	High	Rhizosphere_Coffee	T. aff. pseudopyramidale	5	89.13	0.9999	No
90	ST 34	High	Rhizosphere_Coffee	T. aff. acreanum	5	89.42	0.9993	No
91	AT 25-1	High	Rhizosphere_Coffee	T. cf. ghanense	5	89.78	>0,9999	No
92	HT 10	Medium	Rhizosphere_Coffee	T. aff. afarasin	5	93.62	0.9991	No
93	AT 8-2	High	Rhizosphere_Coffee	T. pseudopyramidale	5	98.98	>0,9999	No
94	AT 25-2	High	Rhizosphere_Coffee	T. ghanense	5	100	>0,9999	No
95	ST 30-2	High	Rhizosphere_Coffee	T.cf.orientale	5	100	0.9999	No
96	ST 11	High	Rhizosphere_Coffee	T. aff. afarasin	5	100	>0,9999	No
97	AT 4-3	High	Soil_Fallow	T. aff. afarasin	5	100	>0,9999	No
98	BT 100-1	Low	Soil_Fallow	T. aff. acreanum	5	100	>0,9999	No
99	BT 43-1	Low	Rhizosphere_Coffee	T. cf. brasiliensis	5	100	0.9999	No
100	LT 6	Low	Rhizosphere_Coffee	T. cf. jaklitschii	5	100	>0,9999	No
